# Supplementary material for: Exploiting loss of heterozygosity for allele-selective colorectal cancer chemotherapy
Source: Nat Commun. 2020 Mar 11;11:1308. doi: 10.1038/s41467-020-15111-4 (PMC7066191; doi:10.1038/s41467-020-15111-4)
Supplement: Supplementary file 3 — Supplementary Data 1 [file 41467_2020_15111_MOESM3_ESM.xlsx]

## Sheet: Sheet1
Supplementary Data 1. Intracellular enzymes with frequent SNVs that alter amino acids in or near active surfaces
Symbol	Name	Cyto- band	EC number(s)	Sub-cellular localization	UniProt	PDB	SNV	Amino acid	Amino acid change	SNV frequency in 1000 Genomes population						SNV heterozygosity in 1000 Genomes population (%)																SNV heterozygosity in HapMap population (%)
										All	ASN	AMR	AFR	EUR		All	ASW	LWK	YRI	CLM	MXL	PUR	CHB	CHS	JPT	CEU	FIN	GBR	IBS	TSI		All	ASW	CEU	CHB	CHD	GIH	JPT	LWK	MEX	MKK	TSI	YRI
HSD17B4 (EDH17B4)	Peroxisomal multifunctional enzyme type 2 (17-beta-hydroxysteroid dehydrogenase 4, D-bifunctional protein, Multifunctional protein 2)	5q23.1	1.1.1.n12 4.2.1.107 4.2.1.119	Peroxisome	P51659	1ZBQ	rs25640	106	R/H	0.4	0.48	0.5	0.12	0.47		43.5897	34.4262	22.6804	9.09091	50	53.0303	49.0909	50.5155	43	58.427	60	53.7634	39.3258	71.4286	43.8776		39.3248	41.4634	51.5152	50	50.5882	44.3182	61.9048	21.1111	43.4211	11.8343	42.0455	14.3713
HSD17B4_EDH17B4		5q23.1		HSD17B4_EDH17B4	3295		rs1143650	292	T/S	0.02	N/A	0.01	0.07	N/A		3.02198	9.83607	10.3093	17.0455	1.66667	0	1.81818	0	0	0	0	0	0	0	0		5.05618	N/A	0	0	N/A	N/A	0	N/A	N/A	N/A	N/A	20.2247
GSTP1 (FAEES3, GST3)	Glutathione S-transferase P (GST class-pi, GSTP1-1)	11q13.2	2.5.1.18	Cytoplasm, Mitochondrion, Nucleus	P09211	11GS	rs1695	105	I/V	0.32	0.17	0.43	0.44	0.32		41.6667	49.1803	58.7629	51.1364	46.6667	43.9394	41.8182	36.0825	22	17.9775	57.6471	37.6344	39.3258	64.2857	42.8571		43.9473	60.241	51.5152	33.3333	36.4706	47.7273	16.2791	58.8889	44.1558	44.4444	45.4545	44.9102
GSTP1_FAEES3_GST3		11q13.2		GSTP1_FAEES3_GST3	2950		rs1138272	114	A/V	0.04	N/A	0.04	0.01	0.08		6.95971	4.91803	3.09278	0	5	9.09091	5.45455	0	0	0	18.8235	20.4301	11.236	14.2857	11.2245		7.34627	4.81928	18.7879	0	N/A	18.1818	0	2.22222	11.6883	5.26316	12.5	0
SULT1C3	Sulfotransferase 1C3	2q12.3	2.8.2.2	Cytoplasm	Q6IMI6	2REO	rs2219078	179	G/R	0.39	0.73	0.37	0.3	0.21		40.1099	40.9836	45.3608	48.8636	41.6667	48.4848	32.7273	50.5155	41	38.2022	31.7647	32.2581	32.5843	35.7143	36.7347		39.0315	32.5301	32.3171	53.5714	43.5294	24.1379	38.3721	41.573	48.0519	36.2573	35.6322	43.3735
		2q12.3					rs17035911	148	T/C	0.01	N/A	0.0028	0.05	N/A		2.1978	8.19672	7.21649	12.5	0	0	1.81818	0	0	0	0	0	0	0	0		5.11154	8.43373	0	0	N/A	N/A	0	6.66667	N/A	N/A	N/A	15.5689
HAAO	3-hydroxyanthranilate 3,4-dioxygenase (3-hydroxyanthranilate oxygenase, 3-hydroxyanthranilic acid dioxygenase)	2p21	1.13.11.6	Cytoplasm	P46952	2QNK	rs3816183	37	I/V	0.82	0.81	0.87	0.88	0.75		27.8388	31.1475	9.27835	23.8636	21.6667	19.697	18.1818	32.9897	28	28.0899	35.2941	32.2581	40.4494	42.8571	32.6531		23.5155	33.3333	35.7576	29.7619	25.8824	9.09091	29.0698	11.1111	19.4805	7.01754	31.8182	26.3473
HAAO		2p21		HAAO	23498		rs3816182	42	T/S	0.35	0.62	0.26	0.18	0.29		39.5604	34.4262	32.9897	30.6818	28.3333	31.8182	34.5455	50.5155	53	42.6966	38.8235	43.0108	35.9551	35.7143	45.9184		39.4444	N/A	28.8889	53.3333	N/A	N/A	46.6667	N/A	N/A	N/A	N/A	28.8889
NAT2 (AAC2)	Arylamine N-acetyltransferase 2 (Arylamide acetylase 2, N-acetyltransferase type 2, Polymorphic arylamine N-acetyltransferase)	8p22	2.3.1.5	Cytoplasm	P11245	2PFR	rs1799930	197	R/Q	0.24	0.23	0.18	0.26	0.28		35.8059	45.9016	39.1753	36.3636	31.6667	21.2121	36.3636	27.8351	41	32.5843	35.2941	45.1613	32.5843	28.5714	38.7755		38.938	43.3735	36.3636	26.1905	41.1765	50	33.7209	40.4494	33.3333	45.614	39.7727	38.3234
PSPH	Phosphoserine phosphatase (L-3-phosphoserine phosphatase, O-phosphoserine phosphohydrolase)	7p11.2	3.1.3.3	N.A.	P78330	1L8L	rs78599516	32	D/G	0.32	0.4	0.27	0.49	0.19		64.8352	91.8033	98.9691	100	50	63.6364	45.4545	77.3196	76	85.3933	25.8824	45.1613	34.8315	28.5714	45.9184		N/A	N/A	N/A	N/A	N/A	N/A	N/A	N/A	N/A	N/A	N/A	N/A
PSPH		7p11.2		PSPH	5723		rs74445297	27	R/S	0.32	0.39	0.26	0.49	0.19		64.2857	91.8033	98.9691	100	50	59.0909	45.4545	77.3196	75	83.1461	27.0588	45.1613	33.7079	28.5714	45.9184		N/A	N/A	N/A	N/A	N/A	N/A	N/A	N/A	N/A	N/A	N/A	N/A
BRDT	Bromodomain testis-specific protein (Cancer/testis antigen 9, RING3-like protein)	1p22.1	N.A.	Nucleus	Q58F21	2RFJ	rs10783071	62	Q/K	0.77	0.58	0.87	0.68	0.92		32.8755	49.1803	49.4845	31.8182	25	24.2424	20	51.5464	60	48.3146	12.9412	12.9032	16.8539	21.4286	17.3469		37.2139	48.1928	14.5455	47.619	43.5294	31.8182	48.8372	47.7778	23.3766	45.2941	17.0455	41.3174
CAPN2 (CANPL2)	Calpain-2 catalytic subunit (Calcium-activated neutral proteinase 2, Calpain M-type, Calpain large polypeptide L2, Calpain-2 large subunit, Millimolar-calpain)	1q41	3.4.22.53	Cytoplasm, Cell membrane	P17655	1KFU	rs9804140	476	K/R	0.06	0.08	0.01	0.18	N/A		10.8974	18.0328	34.0206	30.6818	0	0	7.27273	19.5876	13	13.4831	0	0	0	0	0		19.38	26.506	0	16.8675	17.6471	1.13636	11.6279	36.6667	N/A	36.2573	N/A	27.7108
CAPN2_CANPL2		1q41		CAPN2_CANPL2	824		rs17599	568	K/Q	0.21	0.23	0.25	0.1	0.25		32.6007	24.5902	11.3402	19.3182	40	31.8182	40	37.1134	40	31.4607	42.3529	34.4086	37.0787	50	34.6939		N/A	N/A	N/A	N/A	N/A	N/A	N/A	N/A	N/A	N/A	N/A	N/A
ACSM2A (ACSM2, MACS2)	Acyl-coenzyme A synthetase ACSM2A, mitochondrial (Acyl-CoA synthetase medium-chain family member 2A, Butyrate--CoA ligase 2A, Butyryl-coenzyme A synthetase 2A, Middle-chain acyl-CoA synthetase 2A)	16p12.3	6.2.1.2	Mitochondrion	Q08AH3	3C5E	rs138191656	438	R/Q	0.02	0.0017	0.01	0.07	N/A		3.2967	11.4754	16.4948	11.3636	1.66667	0	1.81818	0	1	0	0	0	0	0	0		N/A	N/A	N/A	N/A	N/A	N/A	N/A	N/A	N/A	N/A	N/A	N/A
ACSM2A_ACSM2_MACS2		16p12.3		ACSM2A_ACSM2_MACS2	123876		rs146233716	463	N/D	0.76	0.79	0.81	0.76	0.71		30.0366	26.2295	63.9175	25	30	27.2727	18.1818	27.8351	34	25.8427	22.3529	27.957	32.5843	7.14286	23.4694		N/A	N/A	N/A	N/A	N/A	N/A	N/A	N/A	N/A	N/A	N/A	N/A
ADPRHL2 (ARH3)	Poly(ADP-ribose) glycohydrolase ARH3 (ADP-ribosylhydrolase 3)	1p34.3	3.2.1.143	Cytoplasm, Mitochondrion, Nucleus	Q9NX46	2FOZ	rs2236387	209	E/K	0.18	0.28	0.23	0.29	0.01		26.1905	31.1475	41.2371	45.4545	31.6667	45.4545	27.2727	50.5155	28	44.9438	0	5.37634	0	0	1.02041		31.0311	33.7349	0.606061	53.012	37.6471	3.40909	44.186	40	48.6842	29.8246	1.13636	49.1018
SRC (SRC1)	Proto-oncogene tyrosine-protein kinase Src (Proto-oncogene c-Src, pp60c-src)	20q11.23	2.7.10.2	Cytoplasm, Mitochondrion, Nucleus	P12931	2H8H	rs186207963	407	D/H	0.12	0.08	0.08	0.17	0.13		24.0842	18.0328	58.7629	19.3182	28.3333	16.6667	0	21.6495	9	20.2247	30.5882	17.2043	28.0899	14.2857	33.6735		N/A	N/A	N/A	N/A	N/A	N/A	N/A	N/A	N/A	N/A	N/A	N/A
AGXT (AGT1, SPAT)	Serine-pyruvate aminotransferase (Alanine-glyoxylate aminotransferase)	2q37.3	2.6.1.51 2.6.1.44	Peroxisome, Mitochondrion	P21549	1H0C	rs4426527	340	I/M	0.14	0.09	0.17	0.06	0.21		22.9853	21.3115	9.27835	2.27273	28.3333	25.7576	30.9091	14.433	17	17.9775	36.4706	39.7849	32.5843	57.1429	24.4898		16.549	21.6867	28.4848	11.9048	7.05882	17.0455	20	8.88889	29.8701	12.8655	21.8391	2.39521
AGXT_AGT1_SPAT		2q37.3		AGXT_AGT1_SPAT	189		rs117195882	186	A/V	0.02	0.09	N/A	N/A	0.0013		4.30403	0	0	0	0	0	0	12.3711	18	17.9775	0	0	0	0	1.02041		N/A	N/A	N/A	N/A	N/A	N/A	N/A	N/A	N/A	N/A	N/A	N/A
ACTR8 (ARP8,INO80N)	Actin-related protein 8 (INO80 complex subunit N)	3p21.1	N.A.	Nucleus	Q9H981	4FO0	rs3733082	56	T/I	0.1	0.12	0.17	0.11	0.04		17.3077	13.1148	21.6495	26.1364	25	36.3636	20	17.5258	18	28.0899	2.35294	11.828	5.61798	7.14286	8.16327		19.2273	10.8434	3.04878	16.8675	32.1429	16.092	29.4118	24.4444	27.2727	20.4678	9.09091	21.8182
CTSC (CPPI)	Dipeptidyl peptidase 1 (Cathepsin C, Cathepsin J, Dipeptidyl peptidase I)	11q14.2	3.4.14.1	Lysosome	P53634	1K3B	rs3888798	453	I/V	0.09	0.13	0.07	0.07	0.06		16.3004	19.6721	14.433	10.2273	11.6667	21.2121	10.9091	25.7732	23	21.3483	9.41176	24.7312	12.3596	14.2857	5.10204		13.3681	15.6627	8.48485	25	15.2941	5.68182	23.2558	12.2222	22.0779	3.50877	5.68182	10.1796
OTC	Ornithine carbamoyltransferase, mitochondrial (Ornithine transcarbamylase)	Xp11.4	2.1.3.3	Mitochondrion	P00480	1C9Y	rs1800328	270	Q/R	0.02	0.0023	0.02	N/A	0.05		2.10623	0	0	0	3.22581	2.85714	11.1111	0	2	0	5	8.62069	12.5	0	8.33333		N/A	N/A	N/A	N/A	N/A	N/A	N/A	N/A	N/A	N/A	N/A	N/A
OTC		Xp11.4		OTC	5009		rs1800321	46	K/R	0.2	0.0023	0.18	0.34	0.26		15.1099	45.9459	53.0612	42.2222	35.4839	28.5714	37.037	0	2	0	27.5	34.4828	35.4167	42.8571	41.6667		14.5394	24.0964	16.9697	0	N/A	1.13636	0	26.9663	15.5844	22.2222	20.4545	17.9641
ADH1B (ADH2)	Alcohol dehydrogenase 1B (Alcohol dehydrogenase subunit beta)	4q23	1.1.1.1	Cytoplasm	P00325	1DEH	rs1229984	48	H/R	0.79	0.27	0.92	1	0.98		13.6447	0	0	0	11.6667	16.6667	10.9091	42.268	34	40.4494	3.52941	0	1.1236	7.14286	9.18367		20.2399	N/A	0	37.7778	N/A	N/A	43.1818	N/A	N/A	N/A	N/A	0
DUPD1 (DUSP27)	Dual specificity phosphatase DUPD1 (Dual specificity phosphatase 27)	10q22.2	3.1.3.16 3.1.3.48	Cytoplasm	Q68J44	2Y96	rs11594934	66	D/N	0.06	0.02	0.08	0.07	0.06		10.348	14.7541	6.18557	20.4545	16.6667	7.57576	23.6364	7.21649	5	2.24719	12.9412	8.60215	11.236	7.14286	8.16327		8.85906	N/A	7.95455	9.09091	N/A	N/A	0	N/A	N/A	N/A	N/A	18.3908
DUSP23 (LDP3, VHZ)	Dual specificity protein phosphatase 23 (Low molecular mass dual specificity phosphatase 3, VH1-like phosphatase Z)	1q23.2	3.1.3.16 3.1.3.48	Cytoplasm, Nucleus	Q9BVJ7	2IMG	rs1129923	131	G/S	0.06	0.01	0.08	0.01	0.12		10.1648	4.91803	0	0	16.6667	9.09091	18.1818	1.03093	0	2.24719	22.3529	24.7312	20.2247	35.7143	14.2857		8.75368	4.81928	21.8182	1.19048	1.17647	35.2273	2.32558	N/A	7.89474	0.584795	12.5	0
MIOX (ALDRL6, KSP32, RSOR)	Inositol oxygenase (Aldehyde reductase-like 6, Kidney-specific protein 32, Myo-inositol oxygenase, Renal-specific oxidoreductase)	22q13.33	1.13.99.1	Cytoplasm	Q9UGB7	2IBN	rs146378961	140	V/I	0.05	0.04	0.03	0.07	0.05		10.0733	4.91803	27.8351	5.68182	13.3333	4.54545	0	13.4021	2	11.236	14.1176	7.52688	8.98876	0	12.2449		N/A	N/A	N/A	N/A	N/A	N/A	N/A	N/A	N/A	N/A	N/A	N/A
AKR7A2 (AFAR, AFAR1, AKR7)	Aflatoxin B1 aldehyde reductase member 2 (AFB1 aldehyde reductase 1, Aldoketoreductase 7, Succinic semialdehyde reductase)	1p36.13	1.1.1.n11	Cytoplasm, Golgi	O43488	2BP1	rs1043657	142	A/T	0.05	N/A	0.07	0.02	0.1		8.97436	8.19672	2.06186	2.27273	21.6667	1.51515	21.8182	0	0	0	14.1176	11.828	14.6067	28.5714	23.4694		6.95756	4.81928	16.3636	0	N/A	N/A	0	2.22222	2.63158	10	22.9885	3.59281
		1p36.13					rs2231203	255	S/N	0.02	N/A	0.01	0.1	N/A		4.7619	21.3115	12.3711	27.2727	0	1.51515	3.63636	0	0	0	0	0	0	0	0		5.52326	N/A	0	0	N/A	N/A	0	N/A	N/A	N/A	N/A	22.093
BPHL (MCNAA)	Valacyclovir hydrolase (Biphenyl hydrolase-like protein, Biphenyl hydrolase-related protein, Breast epithelial mucin-associated antigen)	6p25.2	3.1.-.-	N.A.	Q86WA6	2OCG	rs2231370	276	L/S	0.05	0.0017	0.01	0.19	0.01		8.42491	26.2295	46.3918	21.5909	1.66667	1.51515	5.45455	1.03093	0	0	1.17647	4.30108	1.1236	0	0		14.3143	24.0964	0.606061	0	N/A	N/A	0	45.5556	4	19.2982	N/A	20.9581
NQO2 (NMOR2)	Ribosyldihydronicotinamide dehydrogenase [quinone] (NRH dehydrogenase [quinone] 2, NRH:quinone oxidoreductase 2, Quinone reductase 2)	6p25.2	1.10.99.2	Cytoplasm	P16083	3FW1	rs28383623	16	K/R	0.04	N/A	0.02	0.07	0.05		6.95971	9.83607	12.3711	15.9091	6.66667	3.0303	5.45455	0	0	0	12.9412	7.52688	10.1124	21.4286	5.10204		10.2681	8.43373	9.69697	N/A	N/A	N/A	N/A	13.3333	3.8961	15.2047	4.54545	16.7665
PNPO	Pyridoxine-5'-phosphate oxidase (Pyridoxamine-phosphate oxidase)	17q21.32	1.4.3.5	N.A.	Q9NVS9	1NRG	rs17679445	116	R/Q	0.03	N/A	0.07	0.002	0.06		6.13553	0	0	1.13636	18.3333	13.6364	7.27273	0	0	0	8.23529	8.60215	8.98876	14.2857	17.3469		5.93253	N/A	7.87879	0	N/A	11.3636	0	N/A	10.5263	0.584795	15.9091	1.1976
NUDT1 (MTH1)	7,8-dihydro-8-oxoguanine triphosphatase (2-hydroxy-dATP diphosphatase, 8-oxo-dGTPase)	7p22.3	3.6.1.55 3.6.1.56	Cytoplasm, Mitochondrion, Nucleus	P36639	3Q93	rs4866	124	V/M	0.03	0.05	0.01	0.02	0.02		5.31136	6.55738	6.18557	2.27273	0	1.51515	1.81818	6.18557	6	17.9775	0	13.9785	0	0	3.06122		6.17875	3.7037	N/A	N/A	9.7561	2.29885	N/A	5.68182	N/A	8.92857	3.44828	9.43396
SULT1A1 (STP, STP1)	Sulfotransferase 1A1 (Aryl sulfotransferase 1, HAST1/HAST2, Phenol sulfotransferase 1, Phenol-sulfating phenol sulfotransferase 1, ST1A3, Thermostable phenol sulfotransferase)	16p11.2	2.8.2.1	Cytoplasm	P50225	1LS6	rs28374453	247	F/L	0.03	0.0017	0.01	0.06	0.03		5.12821	16.3934	1.03093	20.4545	5	0	3.63636	0	0	1.1236	7.05882	4.30108	4.49438	7.14286	6.12245		N/A	N/A	N/A	N/A	N/A	N/A	N/A	N/A	N/A	N/A	N/A	N/A
AKR1A1 (ALDR1, ALR)	Alcohol dehydrogenase [NADP(+)] (Aldehyde reductase, Aldo-keto reductase fam. 1 A1)	1p34.1	1.1.1.2	N.A.	P14550	2ALR	rs2229540	52	N/S	0.03	N/A	0.02	0.0041	0.07		5.12821	3.27869	0	0	3.33333	0	7.27273	0	0	0	9.41176	22.5806	8.98876	7.14286	10.2041		3.43843	3.61446	9.09091	0	N/A	2.27273	0	N/A	N/A	N/A	9.09091	0
UBE2U	Ubiquitin-conjugating enzyme E2 U (Ubiquitin carrier protein U, Ubiquitin-protein ligase U)	1p31.3	6.3.2.19	N.A.	Q5VVX9	1YRV	rs7532933	90	I/T	0.03	N/A	0.01	0.11	N/A		4.94505	21.3115	18.5567	21.5909	1.66667	1.51515	3.63636	0	0	0	0	0	0	0	0		4.82564	N/A	0.621118	1.21951	N/A	N/A	0	N/A	N/A	N/A	1.17647	21.1111
ADH7	Alcohol dehydrogenase class 4 mu/sigma chain (Alcohol dehydrogenase class IV mu/sigma chain, Gastric alcohol dehydrogenase, Retinol dehydrogenase)	4q23	1.1.1.1	Cytoplasm	P40394	1AGN	rs59534319	238	N/E	0.03	N/A	N/A	0.13	N/A		4.57875	11.4754	18.5567	28.4091	0	0	0	0	0	0	0	0	0	0	0		N/A	N/A	N/A	N/A	N/A	N/A	N/A	N/A	N/A	N/A	N/A	N/A
NAT1 (AAC1)	Arylamine N-acetyltransferase 1 (Arylamide acetylase 1, Monomorphic arylamine N-acetyltransferase, N-acetyltransferase type 1)	8p22	2.3.1.5	Cytoplasm	P18440	2IJA	rs4986783	214	S/A	0.02	0.01	0.02	0.0041	0.03		3.20513	0	2.06186	0	5	3.0303	1.81818	1.03093	0	2.24719	7.05882	1.07527	8.98876	7.14286	8.16327		3.98604	N/A	7.87879	1.20482	1.17647	14.9425	2.38095	1.11111	1.35135	1.16959	8.04598	0.598802
CD1A	T-cell surface glycoprotein CD1a (T-cell surface antigen T6/Leu-6)	1q23.1	None	Outer cell membrane	P06126	1ONQ	rs116290813	90	R/C	0.02	N/A	0.0028	0.06	0.0013		3.02198	11.4754	20.6186	4.54545	1.66667	0	0	0	0	0	1.17647	0	0	0	0		N/A	N/A	N/A	N/A	N/A	N/A	N/A	N/A	N/A	N/A	N/A	N/A
MRI1 (MRDI)	Methylthioribose-1-phosphate isomerase (Mediator of RhoA-dependent invasion, S-methyl-5-thioribose-1-phosphate isomerase, Translation initiation factor eIF-2B subunit alpha/beta/delta-like protein)	1q43	5.3.1.23	Cytoplasm	Q9BV20	2O2K	rs61736326	1164	R/H	0.02	N/A	0.01	0.07	N/A		2.83883	4.91803	16.4948	10.2273	1.66667	1.51515	1.81818	0	0	0	0	0	0	0	0		N/A	N/A	N/A	N/A	N/A	N/A	N/A	N/A	N/A	N/A	N/A	N/A
METTL21A (FAM119A, HCA557B)	Protein N-lysine methyltransferase METTL21A (HSPA lysine methyltransferase, HSPA-KMT, Hepatocellular carcinoma-associated antigen 557b, Methyltransferase-like protein 21A)	2q33.3	2.1.1.-	Cytoplasm	Q8WXB1	4LEC	rs74546744	177	Y/C	0.01	N/A	N/A	0.05	N/A		2.28938	6.55738	13.4021	9.09091	0	0	0	0	0	0	0	0	0	0	0		N/A	N/A	N/A	N/A	N/A	N/A	N/A	N/A	N/A	N/A	N/A	N/A
AK5	Adenylate kinase isoenzyme 5 (ATP-AMP transphosphorylase 5)	1p31.1	2.7.4.3 2.7.4.6	Cytoplasm	Q9Y6K8	2BWJ	rs2803140	465	R/Q	0.01	N/A	N/A	0.05	N/A		2.10623	8.19672	7.21649	12.5	0	0	0	0	0	0	0	0	0	0	0		3.21053	3.61446	0	0	N/A	N/A	0	6.66667	N/A	N/A	N/A	8.98204
CRYM (THBP)	Ketimine reductase mu-crystallin (NADP-regulated thyroid-hormone-binding protein)	16p12.2	1.5.1.25	Cytoplasm	Q14894	2I99	rs138677668	84	G/C	0.01	0.01	0.02	0.02	0.01		1.92308	0	8.24742	0	0	7.57576	0	1.03093	2	1.1236	0	0	0	0	4.08163		N/A	N/A	N/A	N/A	N/A	N/A	N/A	N/A	N/A	N/A	N/A	N/A
EXO1 (EXOI, HEX1)	Exonuclease 1 (Exonuclease I)	1q43	3.1.-.-	Nucleus	Q9UQ84	3QE9	rs4149864	76	V/I	0.01	N/A	0.0028	0.03	N/A		1.0989	3.27869	2.06186	7.95455	0	1.51515	0	0	0	0	0	0	0	0	0		1.35709	1.20482	0	0	N/A	N/A	0	2.24719	N/A	1.16959	N/A	4.87805
EXO1_EXOI_HEX1		1q43		EXO1_EXOI_HEX1	9156		rs4149865	93	R/G	0.01	N/A	0.0028	0.04	N/A		1.8315	4.91803	4.12371	13.6364	1.66667	0	0	0	0	0	0	0	0	0	0		3.67238	6.0241	0	0	N/A	N/A	0	4.44444	1.2987	N/A	N/A	13.9394
CHAT	Choline O-acetyltransferase	10q11.23	2.3.1.6	N.A.	P28329	2FY2	rs80097077	561	R/Q	0.01	N/A	0.03	0.002	0.01		1.8315	1.63934	0	0	8.33333	4.54545	3.63636	0	0	0	1.17647	2.15054	1.1236	7.14286	4.08163		N/A	N/A	N/A	N/A	N/A	N/A	N/A	N/A	N/A	N/A	N/A	N/A
ALKBH2 (ABH2)	Alpha-ketoglutarate-dependent dioxygenase alkB homolog 2 (Alkylated DNA repair protein alkB homolog 2, DNA oxidative demethylase ALKBH2, Oxy DC1)	12q24.11	1.14.11.33	Nucleus	Q6NS38	3BTX	rs33962311	203	R/H	0.01	0.01	N/A	0.01	0.01		1.37363	0	4.12371	3.40909	0	0	0	0	0	3.37079	1.17647	0	3.37079	0	1.02041		2.86553	N/A	0.609756	N/A	N/A	3.40909	3.48837	5.55556	N/A	N/A	1.13636	2.99401
ALDOB (ALDB)	Fructose-bisphosphate aldolase B (Liver-type aldolase)	9q31.1	4.1.2.13	Cytoplasm	P05062	1XDL	rs3739721	207	E/Q	0.01	0.03	N/A	N/A	N/A		1.37363	0	0	0	0	0	0	4.12371	1	11.236	0	0	0	0	0		3.92677	N/A	0	8.88889	N/A	N/A	6.81818	N/A	N/A	N/A	N/A	0
IDH1 (PICD)	Isocitrate dehydrogenase [NADP] cytoplasmic (Cytosolic NADP-isocitrate dehydrogenase, IDP, NADP(+)-specific ICDH, Oxalosuccinate decarboxylase)	2q34	1.1.1.42	Cytoplasm, Peroxisome	O75874	1T09	rs34599179	183	Y/C	0.01	N/A	0.0028	0.002	0.02		1.28205	1.63934	0	0	1.66667	0	0	0	0	0	1.17647	7.52688	0	0	4.08163		N/A	N/A	N/A	N/A	N/A	N/A	N/A	N/A	N/A	N/A	N/A	N/A
ESD	S-formylglutathione hydrolase (Esterase D, Methylumbelliferyl-acetate deacetylase)	13q14.2	3.1.2.12 3.1.1.56	Cytoplasm	P10768	3FCX	rs52826603	257	G/D	0.01	N/A	N/A	N/A	0.02		1.28205	0	0	0	0	0	0	0	0	0	3.52941	2.15054	1.1236	14.2857	6.12245		N/A	N/A	N/A	N/A	N/A	N/A	N/A	N/A	N/A	N/A	N/A	N/A
PAICS (ADE2, AIRC, PAIS)	Multifunctional protein ADE2	4q12	6.3.2.6 4.1.1.21	N.A.	P22234	2H31	rs116600135	306	P/S	0.01	N/A	N/A	0.02	N/A		1.0989	3.27869	5.15464	5.68182	0	0	0	0	0	0	0	0	0	0	0		N/A	N/A	N/A	N/A	N/A	N/A	N/A	N/A	N/A	N/A	N/A	N/A
NEIL1	Endonuclease 8-like 1 (DNA glycosylase/AP lyase Neil1, DNA-(apurinic or apyrimidinic site) lyase Neil1, Endonuclease VIII-like 1, FPG1, Nei homolog 1)	15q24.2	3.2.2.- 4.2.99.18	Cytoplasm, Nucleus	Q96FI4	1TDH	rs5745926	252	D/N	0.01	N/A	N/A	0.02	N/A		1.0989	8.19672	1.03093	6.81818	0	0	0	0	0	0	0	0	0	0	0		3.91807	8.75	2.43902	1.20482	N/A	N/A	0	2.22222	N/A	0.588235	N/A	12.2222
PYGL	Glycogen phosphorylase, liver form	14q22.1	2.4.1.1	N.A.	P06737	1EM6	rs35501326	310	R/C	0.01	N/A	N/A	0.02	N/A		1.00733	4.91803	4.12371	4.54545	0	0	0	0	0	0	0	0	0	0	0		N/A	N/A	N/A	N/A	N/A	N/A	N/A	N/A	N/A	N/A	N/A	N/A
FDPS (FPS, KIAA1293)	Farnesyl pyrophosphate synthase ((2E,6E)-farnesyl diphosphate synthase, Dimethylallyltranstransferase, Farnesyl diphosphate synthase, Geranyltranstransferase)	1q22	2.5.1.10 2.5.1.1	Cytoplasm	P14324	1YQ7	rs61729685	120	I/T	0.01	N/A	N/A	0.02	N/A		1.00733	3.27869	5.15464	4.54545	0	0	0	0	0	0	0	0	0	0	0		N/A	N/A	N/A	N/A	N/A	N/A	N/A	N/A	N/A	N/A	N/A	N/A
ITPA (C20orf37)	Inosine triphosphate pyrophosphatase (Non-canonical purine NTP pyrophosphatase, Non-standard purine NTP pyrophosphatase, Nucleoside-triphosphate diphosphatase, Nucleoside-triphosphate pyrophosphatase, Putative oncogene protein hlc14-06-p)	20p13	3.6.1.19	Cytoplasm	Q9BY32	2I5D	rs34982958	93	E/G	0.01	N/A	N/A	0.02	N/A		0.915751	4.91803	4.12371	3.40909	0	0	0	0	0	0	0	0	0	0	0		N/A	N/A	N/A	N/A	N/A	N/A	N/A	N/A	N/A	N/A	N/A	N/A
