# Supplementary material for: Exploiting loss of heterozygosity for allele-selective colorectal cancer chemotherapy
Source: Nat Commun. 2020 Mar 11;11:1308. doi: 10.1038/s41467-020-15111-4 (PMC7066191; doi:10.1038/s41467-020-15111-4)
Supplement: Supplementary file 5 — Source Data [file 41467_2020_15111_MOESM5_ESM.zip]

Archive with 82 entries (74 files):
- Figure_2AB/DLD_Myc/
- Figure_2AB/DLD_Myc/antiMyc-1min-prec-8bit.tif
- Figure_2AB/DLD_Myc/antiMyc-30sek-prec-8bit.tif
- Figure_2AB/DLD_Myc/antiTubulin(myc)-2sek-prec-8bit.tif
- Figure_2AB/DLD_Myc/DLD-cMyc_1min.jpg
- Figure_2AB/DLD_Myc/DLD-cMyc_1min.tif
- Figure_2AB/DLD_Myc/DLD-cMyc_30sek.jpg
- Figure_2AB/DLD_Myc/DLD-cMyc_30sek.tif
- Figure_2AB/DLD_Myc/DLD-cMyc_TubulinLoading_2sek.jpg
- Figure_2AB/DLD_Myc/DLD-cMyc_TubulinLoading_2sek.tif
- Figure_2AB/DLD_Myc/visuals/
- Figure_2AB/DLD_Myc/visuals/V_antiMyc-1min-prec-8bit.tif
- Figure_2AB/DLD_Myc/visuals/V_antiMyc-30sek-prec-8bit.tif
- Figure_2AB/DLD_Myc/visuals/V_antiTubulin(myc)-2sek-prec-8bit.tif
- Figure_2AB/RKO_Myc/
- Figure_2AB/RKO_Myc/Anti-Myc-10sekprec_8bit.tif
- Figure_2AB/RKO_Myc/Anti-Myc-15sekprec_8bit.tif
- Figure_2AB/RKO_Myc/Anti-Myc-5sekprec_8bit.tif
- Figure_2AB/RKO_Myc/AntiTubAfterMyc-1sekprec_sec_8bit.tif
- Figure_2AB/RKO_Myc/AntiTubAfterMyc-2sekprec_8bit.tif
- Figure_2AB/RKO_Myc/Loading_DayAfter_20sekprec.tif
- Figure_2AB/RKO_Myc/Loading_DayAfter_30sekprec.tif
- Figure_2AB/RKO_Myc/Loading_DayAfter_45sekprec.tif
- Figure_2AB/RKO_Myc/visuals/
- Figure_2AB/RKO_Myc/visuals/V_Anti-Myc-10sekprec_8bit.tif
- Figure_2AB/RKO_Myc/visuals/V_Anti-Myc-15sekprec_8bit.tif
- Figure_2AB/RKO_Myc/visuals/V_Anti-Myc-5sekprec_8bit.tif
- Figure_2AB/RKO_Myc/visuals/V_AntiTubAfterMyc-1sekprec_sec_8bit.tif
- Figure_2AB/RKO_Myc/visuals/V_AntiTubAfterMyc-2sekprec_sec_8bit.tif
- Figure_3G/antiAURKA_1sekprec_8bit.tif
- Figure_3G/antiAURKA_1sekprec_sec_8bit.tif
- Figure_3G/antiAURKA_2sekprec_8bit.tif
- Figure_3G/antiHistone3_2sekprec_8bit.tif
- Figure_3G/antiHistone3_2sekprec_third_8bit.tif
- Figure_3G/antiHistoneH3ser10_0.5sekprec_8bit.tif
- Figure_3G/antiHistoneH3ser10_1sekprec_8bit.tif
- Figure_3G/antiPCNA-0.5sekprec_8bit.tif
- Figure_3G/antiPCNA-1sekprec_8bit.tif
- Figure_3G/antiPCNA-1sekprec_third_8bit.tif
- Figure_3G/visuals/
- Figure_3G/visuals/V_antiAURKA_1sekprec_8bit.tif
- Figure_3G/visuals/V_antiAURKA_1sekprec_sec_8bit.tif
- Figure_3G/visuals/V_antiAURKA_2sekprec_8bit.tif
- Figure_3G/visuals/V_antiHistone3_2sekprec_8bit.tif
- Figure_3G/visuals/V_antiHistoneH3ser10_0.5sekprec_8bit.tif
- Figure_3G/visuals/V_antiHistoneH3ser10_1sekprec_8bit.tif
- Figure_3G/visuals/V_antiPCNA-0.5sekprec_8bit.tif
- Figure_3G/visuals/V_antiPCNA-1sekprec_8bit.tif
- Figure_3G/visuals/V_antiPCNA-1sekprec_third_8bit.tif
- Supplementary_Figure_2/First_screen_2h/
- Supplementary_Figure_2/First_screen_2h/Plate1-Empty-100.xls
- Supplementary_Figure_2/First_screen_2h/Plate1-Empty-20.xls
- Supplementary_Figure_2/First_screen_2h/Plate1-Empty-5.xls
- Supplementary_Figure_2/First_screen_2h/Plate1-Hi-100.xls
- Supplementary_Figure_2/First_screen_2h/Plate1-Hi-20.xls
- Supplementary_Figure_2/First_screen_2h/Plate1-Hi-5.xls
- Supplementary_Figure_2/First_screen_2h/Plate2-Empty-100.xls
- Supplementary_Figure_2/First_screen_2h/Plate2-Empty-20.xls
- Supplementary_Figure_2/First_screen_2h/Plate2-Empty-5.xls
- Supplementary_Figure_2/First_screen_2h/Plate2-Hi-100.xls
- Supplementary_Figure_2/First_screen_2h/Plate2-Hi-20.xls
- Supplementary_Figure_2/First_screen_2h/Plate2-Hi-5.xls
- Supplementary_Figure_2/Second_screen_2h/
- Supplementary_Figure_2/Second_screen_2h/Plate1-Empty-100.xls
- Supplementary_Figure_2/Second_screen_2h/Plate1-Empty-20.xls
- Supplementary_Figure_2/Second_screen_2h/Plate1-Empty-5.xls
- Supplementary_Figure_2/Second_screen_2h/Plate1-High-100.xls
- Supplementary_Figure_2/Second_screen_2h/Plate1-High-20.xls
- Supplementary_Figure_2/Second_screen_2h/Plate1-High-5.xls
- Supplementary_Figure_2/Second_screen_2h/Plate2-Empty-100.xls
- Supplementary_Figure_2/Second_screen_2h/Plate2-Empty-20.xls
- Supplementary_Figure_2/Second_screen_2h/Plate2-Empty-5.xls
- Supplementary_Figure_2/Second_screen_2h/Plate2-High-100.xls
- Supplementary_Figure_2/Second_screen_2h/Plate2-High-20.xls
- Supplementary_Figure_2/Second_screen_2h/Plate2-High-5.xls
- Supplementary_Figure_4A/UPP011-01-p-00001_Data Report.xls
- Supplementary_Figure_5/20181006_1809_PCNA1sec_8bit.tif
- Supplementary_Figure_5/AURKA_4sek_2_8bit.tif
- Supplementary_Figure_5/AURKA_4sek_8bit.tif
- Supplementary_Figure_5/visuals/
- Supplementary_Figure_5/visuals/V_20181006_1809_PCNA1sec_8bit.tif
- Supplementary_Figure_5/visuals/V_AURKA_4sek_2_8bit.tif
