# Supplementary material for: Exploiting loss of heterozygosity for allele-selective colorectal cancer chemotherapy
Source: Nat Commun. 2020 Mar 11;11:1308. doi: 10.1038/s41467-020-15111-4 (PMC7066191; doi:10.1038/s41467-020-15111-4)
Supplement: Supplementary file 5 — Source Data [file 41467_2020_15111_MOESM5_ESM.zip › Supplementary_Figure_2/First_screen_2h/Plate1-Empty-100.xls]

## Sheet: List ; Plates 1 - 1
Plate	Repeat	Well	Type	Time	Almar Blue (Counts)
1	1	A01	M	1899-12-31 00:00:25	263380
1	1	A02	M	1899-12-31 00:00:25	517795
1	1	A03	M	1899-12-31 00:00:26	422324
1	1	A04	M	1899-12-31 00:00:26	295447
1	1	A05	M	1899-12-31 00:00:26	394304
1	1	A06	M	1899-12-31 00:00:27	320726
1	1	A07	M	1899-12-31 00:00:27	442193
1	1	A08	M	1899-12-31 00:00:28	264415
1	1	A09	M	1899-12-31 00:00:28	283726
1	1	A10	M	1899-12-31 00:00:28	428332
1	1	A11	M	1899-12-31 00:00:29	505794
1	1	A12	M	1899-12-31 00:00:29	355930
1	1	B01	M	1899-12-31 00:00:32	476201
1	1	B02	M	1899-12-31 00:00:33	55327
1	1	B03	M	1899-12-31 00:00:33	315620
1	1	B04	M	1899-12-31 00:00:33	103509
1	1	B05	M	1899-12-31 00:00:34	62000
1	1	B06	M	1899-12-31 00:00:34	429213
1	1	B07	M	1899-12-31 00:00:35	284182
1	1	B08	M	1899-12-31 00:00:35	299824
1	1	B09	M	1899-12-31 00:00:35	76300
1	1	B10	M	1899-12-31 00:00:36	276801
1	1	B11	M	1899-12-31 00:00:36	307766
1	1	B12	M	1899-12-31 00:00:37	455725
1	1	C01	M	1899-12-31 00:00:40	433876
1	1	C02	M	1899-12-31 00:00:40	310441
1	1	C03	M	1899-12-31 00:00:40	301345
1	1	C04	M	1899-12-31 00:00:41	283350
1	1	C05	M	1899-12-31 00:00:41	318933
1	1	C06	M	1899-12-31 00:00:42	297423
1	1	C07	M	1899-12-31 00:00:42	301864
1	1	C08	M	1899-12-31 00:00:42	299092
1	1	C09	M	1899-12-31 00:00:43	392452
1	1	C10	M	1899-12-31 00:00:43	322880
1	1	C11	M	1899-12-31 00:00:44	276609
1	1	C12	M	1899-12-31 00:00:44	522155
1	1	D01	M	1899-12-31 00:00:47	360511
1	1	D02	M	1899-12-31 00:00:47	518518
1	1	D03	M	1899-12-31 00:00:48	341106
1	1	D04	M	1899-12-31 00:00:48	327962
1	1	D05	M	1899-12-31 00:00:49	305693
1	1	D06	M	1899-12-31 00:00:49	313175
1	1	D07	M	1899-12-31 00:00:50	258653
1	1	D08	M	1899-12-31 00:00:50	64637
1	1	D09	M	1899-12-31 00:00:50	318470
1	1	D10	M	1899-12-31 00:00:51	318407
1	1	D11	M	1899-12-31 00:00:51	329786
1	1	D12	M	1899-12-31 00:00:52	465367
1	1	E01	M	1899-12-31 00:00:54	47866
1	1	E02	M	1899-12-31 00:00:55	327259
1	1	E03	M	1899-12-31 00:00:55	405351
1	1	E04	M	1899-12-31 00:00:56	381417
1	1	E05	M	1899-12-31 00:00:56	250154
1	1	E06	M	1899-12-31 00:00:56	304750
1	1	E07	M	1899-12-31 00:00:57	330583
1	1	E08	M	1899-12-31 00:00:57	289616
1	1	E09	M	1899-12-31 00:00:58	359193
1	1	E10	M	1899-12-31 00:00:58	341944
1	1	E11	M	1899-12-31 00:00:59	321708
1	1	E12	M	1899-12-31 00:00:59	19077
1	1	F01	M	1899-12-31 00:01:02	432446
1	1	F02	M	1899-12-31 00:01:02	334419
1	1	F03	M	1899-12-31 00:01:03	451307
1	1	F04	M	1899-12-31 00:01:03	311113
1	1	F05	M	1899-12-31 00:01:04	293153
1	1	F06	M	1899-12-31 00:01:04	318201
1	1	F07	M	1899-12-31 00:01:04	306953
1	1	F08	M	1899-12-31 00:01:05	316320
1	1	F09	M	1899-12-31 00:01:05	323811
1	1	F10	M	1899-12-31 00:01:06	297561
1	1	F11	M	1899-12-31 00:01:06	374041
1	1	F12	M	1899-12-31 00:01:06	21483
1	1	G01	M	1899-12-31 00:01:09	251215
1	1	G02	M	1899-12-31 00:01:10	326593
1	1	G03	M	1899-12-31 00:01:10	319096
1	1	G04	M	1899-12-31 00:01:11	246020
1	1	G05	M	1899-12-31 00:01:11	312635
1	1	G06	M	1899-12-31 00:01:11	253185
1	1	G07	M	1899-12-31 00:01:12	160099
1	1	G08	M	1899-12-31 00:01:12	332704
1	1	G09	M	1899-12-31 00:01:13	302992
1	1	G10	M	1899-12-31 00:01:13	317227
1	1	G11	M	1899-12-31 00:01:13	552359
1	1	G12	M	1899-12-31 00:01:14	40904
1	1	H01	M	1899-12-31 00:01:17	458582
1	1	H02	M	1899-12-31 00:01:17	393774
1	1	H03	M	1899-12-31 00:01:18	289412
1	1	H04	M	1899-12-31 00:01:18	297806
1	1	H05	M	1899-12-31 00:01:18	429589
1	1	H06	M	1899-12-31 00:01:19	311342
1	1	H07	M	1899-12-31 00:01:19	254493
1	1	H08	M	1899-12-31 00:01:20	304895
1	1	H09	M	1899-12-31 00:01:20	288669
1	1	H10	M	1899-12-31 00:01:20	408590
1	1	H11	M	1899-12-31 00:01:21	301041
1	1	H12	M	1899-12-31 00:01:21	22456

## Sheet: Plate
Plate	Repeat	End time	Start temp.	End temp.	BarCode
1	1	00:13:54	22.3	22.2	N/A
Almar Blue (Counts)
56
263380	517795	422324	295447	394304	320726	442193	264415	283726	428332	505794	355930
476201	55327	315620	103509	62000	429213	284182	299824	76300	276801	307766	455725
433876	310441	301345	283350	318933	297423	301864	299092	392452	322880	276609	522155
360511	518518	341106	327962	305693	313175	258653	64637	318470	318407	329786	465367
47866	327259	405351	381417	250154	304750	330583	289616	359193	341944	321708	19077
432446	334419	451307	311113	293153	318201	306953	316320	323811	297561	374041	21483
251215	326593	319096	246020	312635	253185	160099	332704	302992	317227	552359	40904
458582	393774	289412	297806	429589	311342	254493	304895	288669	408590	301041	22456

## Sheet: Protocol
Protocol description
Protocol name ..................... Almar Blue 530/590 96-well
Protocol number ................... N/A
Name of the plate type ............ Generic 8x12 size plate
Number of repeats ................. 1
Delay between repeats ............. 0 s
Measurement height ................ 3.00 mm
Protocol notes .................... IC50 LC50 T00
Delay duration .................... 0.1 s
Repeated operation ................ Yes
Shaking duration .................. 5.0 s
Shaking speed ..................... Fast
Shaking diameter .................. 0.10 mm
Shaking type ...................... Linear
Repeated operation ................ Yes
Name of the label ................. Almar Blue
Label technology .................. Prompt fluorometry
CW-lamp filter name ............... F530
CW-lamp filter slot ............... A4
Emission filter name .............. F590
Emission filter slot .............. A8
Measurement time .................. 0.1 s
Emission aperture ................. Normal
CW-lamp energy .................... 14449
Second measurement CW-lamp energy . 0
Emission side ..................... Above
CW-Lamp Control ................... Stabilized Energy
Excitation Aperture ............... N/A
Plate map of plate 1
A | M M M M M M M M M M M M
B | M M M M M M M M M M M M
C | M M M M M M M M M M M M
D | M M M M M M M M M M M M
E | M M M M M M M M M M M M
F | M M M M M M M M M M M M
G | M M M M M M M M M M M M
H | M M M M M M M M M M M M
Protocol created by ............... chafr500
Protocol creation date ............ 2010-12-22
Protocol last edited by ........... instr_Admin
Protocol last edited .............. 2015-01-09
Instrument serial number: ......... 4200489
Assay ID: ........................ 5569
Measured on ....................... 2015-02-28 00:12:16

## Sheet: Notes
Notes for the assay run
Run started by: instr_Admin
