# Supplementary material for: Exploiting loss of heterozygosity for allele-selective colorectal cancer chemotherapy
Source: Nat Commun. 2020 Mar 11;11:1308. doi: 10.1038/s41467-020-15111-4 (PMC7066191; doi:10.1038/s41467-020-15111-4)
Supplement: Supplementary file 5 — Source Data [file 41467_2020_15111_MOESM5_ESM.zip › Supplementary_Figure_2/First_screen_2h/Plate1-Empty-20.xls]

## Sheet: List ; Plates 1 - 1
Plate	Repeat	Well	Type	Time	Almar Blue (Counts)
1	1	A01	M	1899-12-31 00:00:25	267017
1	1	A02	M	1899-12-31 00:00:25	271105
1	1	A03	M	1899-12-31 00:00:26	286845
1	1	A04	M	1899-12-31 00:00:26	426240
1	1	A05	M	1899-12-31 00:00:26	254854
1	1	A06	M	1899-12-31 00:00:27	299512
1	1	A07	M	1899-12-31 00:00:27	294502
1	1	A08	M	1899-12-31 00:00:28	293458
1	1	A09	M	1899-12-31 00:00:28	290402
1	1	A10	M	1899-12-31 00:00:28	267962
1	1	A11	M	1899-12-31 00:00:29	384580
1	1	A12	M	1899-12-31 00:00:29	321868
1	1	B01	M	1899-12-31 00:00:32	269928
1	1	B02	M	1899-12-31 00:00:33	297252
1	1	B03	M	1899-12-31 00:00:33	305064
1	1	B04	M	1899-12-31 00:00:33	282230
1	1	B05	M	1899-12-31 00:00:34	264174
1	1	B06	M	1899-12-31 00:00:34	326308
1	1	B07	M	1899-12-31 00:00:35	289507
1	1	B08	M	1899-12-31 00:00:35	309819
1	1	B09	M	1899-12-31 00:00:35	281705
1	1	B10	M	1899-12-31 00:00:36	290657
1	1	B11	M	1899-12-31 00:00:36	328718
1	1	B12	M	1899-12-31 00:00:37	308912
1	1	C01	M	1899-12-31 00:00:40	283175
1	1	C02	M	1899-12-31 00:00:40	298670
1	1	C03	M	1899-12-31 00:00:40	372137
1	1	C04	M	1899-12-31 00:00:41	379793
1	1	C05	M	1899-12-31 00:00:41	409559
1	1	C06	M	1899-12-31 00:00:42	310612
1	1	C07	M	1899-12-31 00:00:42	305872
1	1	C08	M	1899-12-31 00:00:42	305846
1	1	C09	M	1899-12-31 00:00:43	357484
1	1	C10	M	1899-12-31 00:00:43	436418
1	1	C11	M	1899-12-31 00:00:44	308865
1	1	C12	M	1899-12-31 00:00:44	437824
1	1	D01	M	1899-12-31 00:00:47	304288
1	1	D02	M	1899-12-31 00:00:47	305948
1	1	D03	M	1899-12-31 00:00:48	288859
1	1	D04	M	1899-12-31 00:00:48	320815
1	1	D05	M	1899-12-31 00:00:49	337747
1	1	D06	M	1899-12-31 00:00:49	298082
1	1	D07	M	1899-12-31 00:00:49	276102
1	1	D08	M	1899-12-31 00:00:50	322686
1	1	D09	M	1899-12-31 00:00:50	264822
1	1	D10	M	1899-12-31 00:00:51	365176
1	1	D11	M	1899-12-31 00:00:51	369323
1	1	D12	M	1899-12-31 00:00:52	412832
1	1	E01	M	1899-12-31 00:00:54	76213
1	1	E02	M	1899-12-31 00:00:55	413730
1	1	E03	M	1899-12-31 00:00:55	297992
1	1	E04	M	1899-12-31 00:00:56	397401
1	1	E05	M	1899-12-31 00:00:56	372167
1	1	E06	M	1899-12-31 00:00:56	409922
1	1	E07	M	1899-12-31 00:00:57	412464
1	1	E08	M	1899-12-31 00:00:57	443704
1	1	E09	M	1899-12-31 00:00:58	281946
1	1	E10	M	1899-12-31 00:00:58	341628
1	1	E11	M	1899-12-31 00:00:59	352349
1	1	E12	M	1899-12-31 00:00:59	23284
1	1	F01	M	1899-12-31 00:01:02	279862
1	1	F02	M	1899-12-31 00:01:02	434842
1	1	F03	M	1899-12-31 00:01:03	362355
1	1	F04	M	1899-12-31 00:01:03	320161
1	1	F05	M	1899-12-31 00:01:03	312522
1	1	F06	M	1899-12-31 00:01:04	269161
1	1	F07	M	1899-12-31 00:01:04	385432
1	1	F08	M	1899-12-31 00:01:05	415554
1	1	F09	M	1899-12-31 00:01:05	277192
1	1	F10	M	1899-12-31 00:01:06	319589
1	1	F11	M	1899-12-31 00:01:06	458358
1	1	F12	M	1899-12-31 00:01:06	19731
1	1	G01	M	1899-12-31 00:01:09	418839
1	1	G02	M	1899-12-31 00:01:10	213541
1	1	G03	M	1899-12-31 00:01:10	360926
1	1	G04	M	1899-12-31 00:01:10	371247
1	1	G05	M	1899-12-31 00:01:11	286637
1	1	G06	M	1899-12-31 00:01:11	270420
1	1	G07	M	1899-12-31 00:01:12	259385
1	1	G08	M	1899-12-31 00:01:12	268176
1	1	G09	M	1899-12-31 00:01:13	432208
1	1	G10	M	1899-12-31 00:01:13	232504
1	1	G11	M	1899-12-31 00:01:13	444467
1	1	G12	M	1899-12-31 00:01:14	19046
1	1	H01	M	1899-12-31 00:01:17	266569
1	1	H02	M	1899-12-31 00:01:17	391859
1	1	H03	M	1899-12-31 00:01:18	454005
1	1	H04	M	1899-12-31 00:01:18	377477
1	1	H05	M	1899-12-31 00:01:18	342808
1	1	H06	M	1899-12-31 00:01:19	461902
1	1	H07	M	1899-12-31 00:01:19	378835
1	1	H08	M	1899-12-31 00:01:20	286770
1	1	H09	M	1899-12-31 00:01:20	274063
1	1	H10	M	1899-12-31 00:01:20	414811
1	1	H11	M	1899-12-31 00:01:21	304639
1	1	H12	M	1899-12-31 00:01:21	25908

## Sheet: Plate
Plate	Repeat	End time	Start temp.	End temp.	BarCode
1	1	00:01:05	22	22.1	N/A
Almar Blue (Counts)
57
267017	271105	286845	426240	254854	299512	294502	293458	290402	267962	384580	321868
269928	297252	305064	282230	264174	326308	289507	309819	281705	290657	328718	308912
283175	298670	372137	379793	409559	310612	305872	305846	357484	436418	308865	437824
304288	305948	288859	320815	337747	298082	276102	322686	264822	365176	369323	412832
76213	413730	297992	397401	372167	409922	412464	443704	281946	341628	352349	23284
279862	434842	362355	320161	312522	269161	385432	415554	277192	319589	458358	19731
418839	213541	360926	371247	286637	270420	259385	268176	432208	232504	444467	19046
266569	391859	454005	377477	342808	461902	378835	286770	274063	414811	304639	25908

## Sheet: Protocol
Protocol description
Protocol name ..................... Almar Blue 530/590 96-well
Protocol number ................... N/A
Name of the plate type ............ Generic 8x12 size plate
Number of repeats ................. 1
Delay between repeats ............. 0 s
Measurement height ................ 3.00 mm
Protocol notes .................... IC50 LC50 T00
Delay duration .................... 0.1 s
Repeated operation ................ Yes
Shaking duration .................. 5.0 s
Shaking speed ..................... Fast
Shaking diameter .................. 0.10 mm
Shaking type ...................... Linear
Repeated operation ................ Yes
Name of the label ................. Almar Blue
Label technology .................. Prompt fluorometry
CW-lamp filter name ............... F530
CW-lamp filter slot ............... A4
Emission filter name .............. F590
Emission filter slot .............. A8
Measurement time .................. 0.1 s
Emission aperture ................. Normal
CW-lamp energy .................... 14449
Second measurement CW-lamp energy . 0
Emission side ..................... Above
CW-Lamp Control ................... Stabilized Energy
Excitation Aperture ............... N/A
Plate map of plate 1
A | M M M M M M M M M M M M
B | M M M M M M M M M M M M
C | M M M M M M M M M M M M
D | M M M M M M M M M M M M
E | M M M M M M M M M M M M
F | M M M M M M M M M M M M
G | M M M M M M M M M M M M
H | M M M M M M M M M M M M
Protocol created by ............... chafr500
Protocol creation date ............ 2010-12-22
Protocol last edited by ........... instr_Admin
Protocol last edited .............. 2015-01-09
Instrument serial number: ......... 4200489
Assay ID: ........................ 5565
Measured on ....................... 2015-02-27 23:59:27

## Sheet: Notes
Notes for the assay run
Run started by: instr_Admin
