# Supplementary material for: Exploiting loss of heterozygosity for allele-selective colorectal cancer chemotherapy
Source: Nat Commun. 2020 Mar 11;11:1308. doi: 10.1038/s41467-020-15111-4 (PMC7066191; doi:10.1038/s41467-020-15111-4)
Supplement: Supplementary file 5 — Source Data [file 41467_2020_15111_MOESM5_ESM.zip › Supplementary_Figure_2/First_screen_2h/Plate1-Empty-5.xls]

## Sheet: List ; Plates 1 - 1
Plate	Repeat	Well	Type	Time	Almar Blue (Counts)
1	1	A01	M	1899-12-31 00:00:25	401340
1	1	A02	M	1899-12-31 00:00:25	388522
1	1	A03	M	1899-12-31 00:00:26	385695
1	1	A04	M	1899-12-31 00:00:26	421665
1	1	A05	M	1899-12-31 00:00:26	281058
1	1	A06	M	1899-12-31 00:00:27	400387
1	1	A07	M	1899-12-31 00:00:27	402276
1	1	A08	M	1899-12-31 00:00:28	378345
1	1	A09	M	1899-12-31 00:00:28	397927
1	1	A10	M	1899-12-31 00:00:29	382970
1	1	A11	M	1899-12-31 00:00:29	445138
1	1	A12	M	1899-12-31 00:00:29	397928
1	1	B01	M	1899-12-31 00:00:32	429672
1	1	B02	M	1899-12-31 00:00:33	381757
1	1	B03	M	1899-12-31 00:00:33	383984
1	1	B04	M	1899-12-31 00:00:33	379040
1	1	B05	M	1899-12-31 00:00:34	399927
1	1	B06	M	1899-12-31 00:00:34	273035
1	1	B07	M	1899-12-31 00:00:35	391316
1	1	B08	M	1899-12-31 00:00:35	372147
1	1	B09	M	1899-12-31 00:00:36	381927
1	1	B10	M	1899-12-31 00:00:36	436342
1	1	B11	M	1899-12-31 00:00:36	393311
1	1	B12	M	1899-12-31 00:00:37	419177
1	1	C01	M	1899-12-31 00:00:40	396253
1	1	C02	M	1899-12-31 00:00:40	347607
1	1	C03	M	1899-12-31 00:00:40	412766
1	1	C04	M	1899-12-31 00:00:41	407247
1	1	C05	M	1899-12-31 00:00:41	386108
1	1	C06	M	1899-12-31 00:00:42	470040
1	1	C07	M	1899-12-31 00:00:42	389742
1	1	C08	M	1899-12-31 00:00:43	401139
1	1	C09	M	1899-12-31 00:00:43	403962
1	1	C10	M	1899-12-31 00:00:43	415520
1	1	C11	M	1899-12-31 00:00:44	426938
1	1	C12	M	1899-12-31 00:00:44	398615
1	1	D01	M	1899-12-31 00:00:47	403194
1	1	D02	M	1899-12-31 00:00:47	346128
1	1	D03	M	1899-12-31 00:00:48	429817
1	1	D04	M	1899-12-31 00:00:48	351149
1	1	D05	M	1899-12-31 00:00:49	395250
1	1	D06	M	1899-12-31 00:00:49	389539
1	1	D07	M	1899-12-31 00:00:50	386387
1	1	D08	M	1899-12-31 00:00:50	410186
1	1	D09	M	1899-12-31 00:00:50	386417
1	1	D10	M	1899-12-31 00:00:51	384592
1	1	D11	M	1899-12-31 00:00:51	408570
1	1	D12	M	1899-12-31 00:00:52	418134
1	1	E01	M	1899-12-31 00:00:54	352066
1	1	E02	M	1899-12-31 00:00:55	393902
1	1	E03	M	1899-12-31 00:00:55	402932
1	1	E04	M	1899-12-31 00:00:56	299753
1	1	E05	M	1899-12-31 00:00:56	370237
1	1	E06	M	1899-12-31 00:00:57	417120
1	1	E07	M	1899-12-31 00:00:57	424295
1	1	E08	M	1899-12-31 00:00:57	316718
1	1	E09	M	1899-12-31 00:00:58	434849
1	1	E10	M	1899-12-31 00:00:58	284040
1	1	E11	M	1899-12-31 00:00:59	411488
1	1	E12	M	1899-12-31 00:00:59	30098
1	1	F01	M	1899-12-31 00:01:02	360054
1	1	F02	M	1899-12-31 00:01:02	368430
1	1	F03	M	1899-12-31 00:01:03	407087
1	1	F04	M	1899-12-31 00:01:03	406703
1	1	F05	M	1899-12-31 00:01:04	417663
1	1	F06	M	1899-12-31 00:01:04	381018
1	1	F07	M	1899-12-31 00:01:04	396935
1	1	F08	M	1899-12-31 00:01:05	400661
1	1	F09	M	1899-12-31 00:01:05	408859
1	1	F10	M	1899-12-31 00:01:06	321046
1	1	F11	M	1899-12-31 00:01:06	440883
1	1	F12	M	1899-12-31 00:01:06	32309
1	1	G01	M	1899-12-31 00:01:09	399606
1	1	G02	M	1899-12-31 00:01:10	379306
1	1	G03	M	1899-12-31 00:01:10	380170
1	1	G04	M	1899-12-31 00:01:11	388612
1	1	G05	M	1899-12-31 00:01:11	386972
1	1	G06	M	1899-12-31 00:01:11	377363
1	1	G07	M	1899-12-31 00:01:12	395974
1	1	G08	M	1899-12-31 00:01:12	428871
1	1	G09	M	1899-12-31 00:01:13	431114
1	1	G10	M	1899-12-31 00:01:13	447905
1	1	G11	M	1899-12-31 00:01:13	439199
1	1	G12	M	1899-12-31 00:01:14	34440
1	1	H01	M	1899-12-31 00:01:17	400477
1	1	H02	M	1899-12-31 00:01:17	400994
1	1	H03	M	1899-12-31 00:01:18	353345
1	1	H04	M	1899-12-31 00:01:18	379672
1	1	H05	M	1899-12-31 00:01:18	324559
1	1	H06	M	1899-12-31 00:01:19	440889
1	1	H07	M	1899-12-31 00:01:19	389825
1	1	H08	M	1899-12-31 00:01:20	357624
1	1	H09	M	1899-12-31 00:01:20	429248
1	1	H10	M	1899-12-31 00:01:20	427500
1	1	H11	M	1899-12-31 00:01:21	393595
1	1	H12	M	1899-12-31 00:01:21	24690

## Sheet: Plate
Plate	Repeat	End time	Start temp.	End temp.	BarCode
1	1	23:50:26	21.9	21.9	N/A
Almar Blue (Counts)
49
401340	388522	385695	421665	281058	400387	402276	378345	397927	382970	445138	397928
429672	381757	383984	379040	399927	273035	391316	372147	381927	436342	393311	419177
396253	347607	412766	407247	386108	470040	389742	401139	403962	415520	426938	398615
403194	346128	429817	351149	395250	389539	386387	410186	386417	384592	408570	418134
352066	393902	402932	299753	370237	417120	424295	316718	434849	284040	411488	30098
360054	368430	407087	406703	417663	381018	396935	400661	408859	321046	440883	32309
399606	379306	380170	388612	386972	377363	395974	428871	431114	447905	439199	34440
400477	400994	353345	379672	324559	440889	389825	357624	429248	427500	393595	24690

## Sheet: Protocol
Protocol description
Protocol name ..................... Almar Blue 530/590 96-well
Protocol number ................... N/A
Name of the plate type ............ Generic 8x12 size plate
Number of repeats ................. 1
Delay between repeats ............. 0 s
Measurement height ................ 3.00 mm
Protocol notes .................... IC50 LC50 T00
Delay duration .................... 0.1 s
Repeated operation ................ Yes
Shaking duration .................. 5.0 s
Shaking speed ..................... Fast
Shaking diameter .................. 0.10 mm
Shaking type ...................... Linear
Repeated operation ................ Yes
Name of the label ................. Almar Blue
Label technology .................. Prompt fluorometry
CW-lamp filter name ............... F530
CW-lamp filter slot ............... A4
Emission filter name .............. F590
Emission filter slot .............. A8
Measurement time .................. 0.1 s
Emission aperture ................. Normal
CW-lamp energy .................... 14449
Second measurement CW-lamp energy . 0
Emission side ..................... Above
CW-Lamp Control ................... Stabilized Energy
Excitation Aperture ............... N/A
Plate map of plate 1
A | M M M M M M M M M M M M
B | M M M M M M M M M M M M
C | M M M M M M M M M M M M
D | M M M M M M M M M M M M
E | M M M M M M M M M M M M
F | M M M M M M M M M M M M
G | M M M M M M M M M M M M
H | M M M M M M M M M M M M
Protocol created by ............... chafr500
Protocol creation date ............ 2010-12-22
Protocol last edited by ........... instr_Admin
Protocol last edited .............. 2015-01-09
Instrument serial number: ......... 4200489
Assay ID: ........................ 5561
Measured on ....................... 2015-02-27 23:48:48

## Sheet: Notes
Notes for the assay run
Run started by: instr_Admin
