# Supplementary material for: Exploiting loss of heterozygosity for allele-selective colorectal cancer chemotherapy
Source: Nat Commun. 2020 Mar 11;11:1308. doi: 10.1038/s41467-020-15111-4 (PMC7066191; doi:10.1038/s41467-020-15111-4)
Supplement: Supplementary file 5 — Source Data [file 41467_2020_15111_MOESM5_ESM.zip › Supplementary_Figure_2/First_screen_2h/Plate1-Hi-100.xls]

## Sheet: List ; Plates 1 - 1
Plate	Repeat	Well	Type	Time	Almar Blue (Counts)
1	1	A01	M	1899-12-31 00:00:25	375996
1	1	A02	M	1899-12-31 00:00:25	370570
1	1	A03	M	1899-12-31 00:00:26	329922
1	1	A04	M	1899-12-31 00:00:26	335436
1	1	A05	M	1899-12-31 00:00:26	267862
1	1	A06	M	1899-12-31 00:00:27	334265
1	1	A07	M	1899-12-31 00:00:27	340047
1	1	A08	M	1899-12-31 00:00:28	338885
1	1	A09	M	1899-12-31 00:00:28	282142
1	1	A10	M	1899-12-31 00:00:29	366805
1	1	A11	M	1899-12-31 00:00:29	226025
1	1	A12	M	1899-12-31 00:00:29	334193
1	1	B01	M	1899-12-31 00:00:32	373450
1	1	B02	M	1899-12-31 00:00:33	37337
1	1	B03	M	1899-12-31 00:00:33	347600
1	1	B04	M	1899-12-31 00:00:33	100439
1	1	B05	M	1899-12-31 00:00:34	39456
1	1	B06	M	1899-12-31 00:00:34	315859
1	1	B07	M	1899-12-31 00:00:35	273089
1	1	B08	M	1899-12-31 00:00:35	234663
1	1	B09	M	1899-12-31 00:00:36	47048
1	1	B10	M	1899-12-31 00:00:36	276505
1	1	B11	M	1899-12-31 00:00:36	341036
1	1	B12	M	1899-12-31 00:00:37	281597
1	1	C01	M	1899-12-31 00:00:40	323490
1	1	C02	M	1899-12-31 00:00:40	296638
1	1	C03	M	1899-12-31 00:00:40	323143
1	1	C04	M	1899-12-31 00:00:41	326979
1	1	C05	M	1899-12-31 00:00:41	300544
1	1	C06	M	1899-12-31 00:00:42	327431
1	1	C07	M	1899-12-31 00:00:42	336189
1	1	C08	M	1899-12-31 00:00:43	242418
1	1	C09	M	1899-12-31 00:00:43	374269
1	1	C10	M	1899-12-31 00:00:43	342423
1	1	C11	M	1899-12-31 00:00:44	303394
1	1	C12	M	1899-12-31 00:00:44	276638
1	1	D01	M	1899-12-31 00:00:47	266906
1	1	D02	M	1899-12-31 00:00:47	325391
1	1	D03	M	1899-12-31 00:00:48	338134
1	1	D04	M	1899-12-31 00:00:48	284317
1	1	D05	M	1899-12-31 00:00:49	270732
1	1	D06	M	1899-12-31 00:00:49	231140
1	1	D07	M	1899-12-31 00:00:50	305323
1	1	D08	M	1899-12-31 00:00:50	46679
1	1	D09	M	1899-12-31 00:00:50	268606
1	1	D10	M	1899-12-31 00:00:51	354002
1	1	D11	M	1899-12-31 00:00:51	329399
1	1	D12	M	1899-12-31 00:00:52	345654
1	1	E01	M	1899-12-31 00:00:54	40314
1	1	E02	M	1899-12-31 00:00:55	321718
1	1	E03	M	1899-12-31 00:00:55	286036
1	1	E04	M	1899-12-31 00:00:56	324084
1	1	E05	M	1899-12-31 00:00:56	321112
1	1	E06	M	1899-12-31 00:00:57	312024
1	1	E07	M	1899-12-31 00:00:57	335492
1	1	E08	M	1899-12-31 00:00:57	289871
1	1	E09	M	1899-12-31 00:00:58	311778
1	1	E10	M	1899-12-31 00:00:58	293552
1	1	E11	M	1899-12-31 00:00:59	326025
1	1	E12	M	1899-12-31 00:00:59	22898
1	1	F01	M	1899-12-31 00:01:02	423366
1	1	F02	M	1899-12-31 00:01:02	373307
1	1	F03	M	1899-12-31 00:01:03	331795
1	1	F04	M	1899-12-31 00:01:03	372198
1	1	F05	M	1899-12-31 00:01:04	380130
1	1	F06	M	1899-12-31 00:01:04	347754
1	1	F07	M	1899-12-31 00:01:04	315710
1	1	F08	M	1899-12-31 00:01:05	237000
1	1	F09	M	1899-12-31 00:01:05	343604
1	1	F10	M	1899-12-31 00:01:06	342212
1	1	F11	M	1899-12-31 00:01:06	328198
1	1	F12	M	1899-12-31 00:01:06	20825
1	1	G01	M	1899-12-31 00:01:09	398346
1	1	G02	M	1899-12-31 00:01:10	373277
1	1	G03	M	1899-12-31 00:01:10	380889
1	1	G04	M	1899-12-31 00:01:11	358454
1	1	G05	M	1899-12-31 00:01:11	355678
1	1	G06	M	1899-12-31 00:01:11	250217
1	1	G07	M	1899-12-31 00:01:12	130381
1	1	G08	M	1899-12-31 00:01:12	227243
1	1	G09	M	1899-12-31 00:01:13	372934
1	1	G10	M	1899-12-31 00:01:13	223380
1	1	G11	M	1899-12-31 00:01:13	370873
1	1	G12	M	1899-12-31 00:01:14	14794
1	1	H01	M	1899-12-31 00:01:17	344545
1	1	H02	M	1899-12-31 00:01:17	338495
1	1	H03	M	1899-12-31 00:01:18	216634
1	1	H04	M	1899-12-31 00:01:18	322960
1	1	H05	M	1899-12-31 00:01:18	248875
1	1	H06	M	1899-12-31 00:01:19	281278
1	1	H07	M	1899-12-31 00:01:19	233183
1	1	H08	M	1899-12-31 00:01:20	312923
1	1	H09	M	1899-12-31 00:01:20	234396
1	1	H10	M	1899-12-31 00:01:20	334479
1	1	H11	M	1899-12-31 00:01:21	320545
1	1	H12	M	1899-12-31 00:01:21	21224

## Sheet: Plate
Plate	Repeat	End time	Start temp.	End temp.	BarCode
1	1	00:08:34	22.2	22.2	N/A
Almar Blue (Counts)
49
375996	370570	329922	335436	267862	334265	340047	338885	282142	366805	226025	334193
373450	37337	347600	100439	39456	315859	273089	234663	47048	276505	341036	281597
323490	296638	323143	326979	300544	327431	336189	242418	374269	342423	303394	276638
266906	325391	338134	284317	270732	231140	305323	46679	268606	354002	329399	345654
40314	321718	286036	324084	321112	312024	335492	289871	311778	293552	326025	22898
423366	373307	331795	372198	380130	347754	315710	237000	343604	342212	328198	20825
398346	373277	380889	358454	355678	250217	130381	227243	372934	223380	370873	14794
344545	338495	216634	322960	248875	281278	233183	312923	234396	334479	320545	21224

## Sheet: Protocol
Protocol description
Protocol name ..................... Almar Blue 530/590 96-well
Protocol number ................... N/A
Name of the plate type ............ Generic 8x12 size plate
Number of repeats ................. 1
Delay between repeats ............. 0 s
Measurement height ................ 3.00 mm
Protocol notes .................... IC50 LC50 T00
Delay duration .................... 0.1 s
Repeated operation ................ Yes
Shaking duration .................. 5.0 s
Shaking speed ..................... Fast
Shaking diameter .................. 0.10 mm
Shaking type ...................... Linear
Repeated operation ................ Yes
Name of the label ................. Almar Blue
Label technology .................. Prompt fluorometry
CW-lamp filter name ............... F530
CW-lamp filter slot ............... A4
Emission filter name .............. F590
Emission filter slot .............. A8
Measurement time .................. 0.1 s
Emission aperture ................. Normal
CW-lamp energy .................... 14449
Second measurement CW-lamp energy . 0
Emission side ..................... Above
CW-Lamp Control ................... Stabilized Energy
Excitation Aperture ............... N/A
Plate map of plate 1
A | M M M M M M M M M M M M
B | M M M M M M M M M M M M
C | M M M M M M M M M M M M
D | M M M M M M M M M M M M
E | M M M M M M M M M M M M
F | M M M M M M M M M M M M
G | M M M M M M M M M M M M
H | M M M M M M M M M M M M
Protocol created by ............... chafr500
Protocol creation date ............ 2010-12-22
Protocol last edited by ........... instr_Admin
Protocol last edited .............. 2015-01-09
Instrument serial number: ......... 4200489
Assay ID: ........................ 5567
Measured on ....................... 2015-02-28 00:06:56

## Sheet: Notes
Notes for the assay run
Run started by: instr_Admin
