# Supplementary material for: Exploiting loss of heterozygosity for allele-selective colorectal cancer chemotherapy
Source: Nat Commun. 2020 Mar 11;11:1308. doi: 10.1038/s41467-020-15111-4 (PMC7066191; doi:10.1038/s41467-020-15111-4)
Supplement: Supplementary file 5 — Source Data [file 41467_2020_15111_MOESM5_ESM.zip › Supplementary_Figure_2/First_screen_2h/Plate1-Hi-20.xls]

## Sheet: List ; Plates 1 - 1
Plate	Repeat	Well	Type	Time	Almar Blue (Counts)
1	1	A01	M	1899-12-31 00:00:25	332624
1	1	A02	M	1899-12-31 00:00:25	354195
1	1	A03	M	1899-12-31 00:00:26	353603
1	1	A04	M	1899-12-31 00:00:26	332018
1	1	A05	M	1899-12-31 00:00:26	319554
1	1	A06	M	1899-12-31 00:00:27	356321
1	1	A07	M	1899-12-31 00:00:27	360800
1	1	A08	M	1899-12-31 00:00:28	332347
1	1	A09	M	1899-12-31 00:00:28	326525
1	1	A10	M	1899-12-31 00:00:29	347867
1	1	A11	M	1899-12-31 00:00:29	256697
1	1	A12	M	1899-12-31 00:00:29	323777
1	1	B01	M	1899-12-31 00:00:32	359804
1	1	B02	M	1899-12-31 00:00:33	244258
1	1	B03	M	1899-12-31 00:00:33	371578
1	1	B04	M	1899-12-31 00:00:33	322881
1	1	B05	M	1899-12-31 00:00:34	324912
1	1	B06	M	1899-12-31 00:00:34	343056
1	1	B07	M	1899-12-31 00:00:35	327755
1	1	B08	M	1899-12-31 00:00:35	338672
1	1	B09	M	1899-12-31 00:00:36	334038
1	1	B10	M	1899-12-31 00:00:36	216350
1	1	B11	M	1899-12-31 00:00:36	229950
1	1	B12	M	1899-12-31 00:00:37	299762
1	1	C01	M	1899-12-31 00:00:40	326766
1	1	C02	M	1899-12-31 00:00:40	347782
1	1	C03	M	1899-12-31 00:00:40	350608
1	1	C04	M	1899-12-31 00:00:41	226488
1	1	C05	M	1899-12-31 00:00:41	323986
1	1	C06	M	1899-12-31 00:00:42	355709
1	1	C07	M	1899-12-31 00:00:42	350384
1	1	C08	M	1899-12-31 00:00:43	313966
1	1	C09	M	1899-12-31 00:00:43	296809
1	1	C10	M	1899-12-31 00:00:43	358866
1	1	C11	M	1899-12-31 00:00:44	265074
1	1	C12	M	1899-12-31 00:00:44	321754
1	1	D01	M	1899-12-31 00:00:47	394838
1	1	D02	M	1899-12-31 00:00:47	350841
1	1	D03	M	1899-12-31 00:00:48	363340
1	1	D04	M	1899-12-31 00:00:48	363567
1	1	D05	M	1899-12-31 00:00:49	327052
1	1	D06	M	1899-12-31 00:00:49	338514
1	1	D07	M	1899-12-31 00:00:50	329760
1	1	D08	M	1899-12-31 00:00:50	334544
1	1	D09	M	1899-12-31 00:00:50	355319
1	1	D10	M	1899-12-31 00:00:51	341013
1	1	D11	M	1899-12-31 00:00:51	365411
1	1	D12	M	1899-12-31 00:00:52	332710
1	1	E01	M	1899-12-31 00:00:54	170265
1	1	E02	M	1899-12-31 00:00:55	317226
1	1	E03	M	1899-12-31 00:00:55	328456
1	1	E04	M	1899-12-31 00:00:56	298177
1	1	E05	M	1899-12-31 00:00:56	309651
1	1	E06	M	1899-12-31 00:00:57	207614
1	1	E07	M	1899-12-31 00:00:57	201830
1	1	E08	M	1899-12-31 00:00:57	202791
1	1	E09	M	1899-12-31 00:00:58	277730
1	1	E10	M	1899-12-31 00:00:58	329470
1	1	E11	M	1899-12-31 00:00:59	362126
1	1	E12	M	1899-12-31 00:00:59	21094
1	1	F01	M	1899-12-31 00:01:02	295159
1	1	F02	M	1899-12-31 00:01:02	338323
1	1	F03	M	1899-12-31 00:01:03	332646
1	1	F04	M	1899-12-31 00:01:03	310236
1	1	F05	M	1899-12-31 00:01:04	305562
1	1	F06	M	1899-12-31 00:01:04	328936
1	1	F07	M	1899-12-31 00:01:04	305096
1	1	F08	M	1899-12-31 00:01:05	318614
1	1	F09	M	1899-12-31 00:01:05	248314
1	1	F10	M	1899-12-31 00:01:06	219188
1	1	F11	M	1899-12-31 00:01:06	259444
1	1	F12	M	1899-12-31 00:01:06	17339
1	1	G01	M	1899-12-31 00:01:09	323640
1	1	G02	M	1899-12-31 00:01:10	301029
1	1	G03	M	1899-12-31 00:01:10	286486
1	1	G04	M	1899-12-31 00:01:11	289701
1	1	G05	M	1899-12-31 00:01:11	319598
1	1	G06	M	1899-12-31 00:01:11	304865
1	1	G07	M	1899-12-31 00:01:12	317774
1	1	G08	M	1899-12-31 00:01:12	304601
1	1	G09	M	1899-12-31 00:01:13	213332
1	1	G10	M	1899-12-31 00:01:13	184776
1	1	G11	M	1899-12-31 00:01:13	271883
1	1	G12	M	1899-12-31 00:01:14	26023
1	1	H01	M	1899-12-31 00:01:17	304024
1	1	H02	M	1899-12-31 00:01:17	305035
1	1	H03	M	1899-12-31 00:01:18	278915
1	1	H04	M	1899-12-31 00:01:18	303624
1	1	H05	M	1899-12-31 00:01:18	276509
1	1	H06	M	1899-12-31 00:01:19	255327
1	1	H07	M	1899-12-31 00:01:19	277682
1	1	H08	M	1899-12-31 00:01:20	295079
1	1	H09	M	1899-12-31 00:01:20	190384
1	1	H10	M	1899-12-31 00:01:20	208336
1	1	H11	M	1899-12-31 00:01:21	277037
1	1	H12	M	1899-12-31 00:01:21	23214

## Sheet: Plate
Plate	Repeat	End time	Start temp.	End temp.	BarCode
1	1	23:56:10	22	21.9	N/A
Almar Blue (Counts)
57
332624	354195	353603	332018	319554	356321	360800	332347	326525	347867	256697	323777
359804	244258	371578	322881	324912	343056	327755	338672	334038	216350	229950	299762
326766	347782	350608	226488	323986	355709	350384	313966	296809	358866	265074	321754
394838	350841	363340	363567	327052	338514	329760	334544	355319	341013	365411	332710
170265	317226	328456	298177	309651	207614	201830	202791	277730	329470	362126	21094
295159	338323	332646	310236	305562	328936	305096	318614	248314	219188	259444	17339
323640	301029	286486	289701	319598	304865	317774	304601	213332	184776	271883	26023
304024	305035	278915	303624	276509	255327	277682	295079	190384	208336	277037	23214

## Sheet: Protocol
Protocol description
Protocol name ..................... Almar Blue 530/590 96-well
Protocol number ................... N/A
Name of the plate type ............ Generic 8x12 size plate
Number of repeats ................. 1
Delay between repeats ............. 0 s
Measurement height ................ 3.00 mm
Protocol notes .................... IC50 LC50 T00
Delay duration .................... 0.1 s
Repeated operation ................ Yes
Shaking duration .................. 5.0 s
Shaking speed ..................... Fast
Shaking diameter .................. 0.10 mm
Shaking type ...................... Linear
Repeated operation ................ Yes
Name of the label ................. Almar Blue
Label technology .................. Prompt fluorometry
CW-lamp filter name ............... F530
CW-lamp filter slot ............... A4
Emission filter name .............. F590
Emission filter slot .............. A8
Measurement time .................. 0.1 s
Emission aperture ................. Normal
CW-lamp energy .................... 14449
Second measurement CW-lamp energy . 0
Emission side ..................... Above
CW-Lamp Control ................... Stabilized Energy
Excitation Aperture ............... N/A
Plate map of plate 1
A | M M M M M M M M M M M M
B | M M M M M M M M M M M M
C | M M M M M M M M M M M M
D | M M M M M M M M M M M M
E | M M M M M M M M M M M M
F | M M M M M M M M M M M M
G | M M M M M M M M M M M M
H | M M M M M M M M M M M M
Protocol created by ............... chafr500
Protocol creation date ............ 2010-12-22
Protocol last edited by ........... instr_Admin
Protocol last edited .............. 2015-01-09
Instrument serial number: ......... 4200489
Assay ID: ........................ 5563
Measured on ....................... 2015-02-27 23:54:32

## Sheet: Notes
Notes for the assay run
Run started by: instr_Admin
