# Supplementary material for: Exploiting loss of heterozygosity for allele-selective colorectal cancer chemotherapy
Source: Nat Commun. 2020 Mar 11;11:1308. doi: 10.1038/s41467-020-15111-4 (PMC7066191; doi:10.1038/s41467-020-15111-4)
Supplement: Supplementary file 5 — Source Data [file 41467_2020_15111_MOESM5_ESM.zip › Supplementary_Figure_2/First_screen_2h/Plate1-Hi-5.xls]

## Sheet: List ; Plates 1 - 1
Plate	Repeat	Well	Type	Time	Almar Blue (Counts)
1	1	A01	M	1899-12-31 00:00:25	361012
1	1	A02	M	1899-12-31 00:00:25	351718
1	1	A03	M	1899-12-31 00:00:26	340107
1	1	A04	M	1899-12-31 00:00:26	328505
1	1	A05	M	1899-12-31 00:00:26	348930
1	1	A06	M	1899-12-31 00:00:27	344122
1	1	A07	M	1899-12-31 00:00:27	320117
1	1	A08	M	1899-12-31 00:00:28	314011
1	1	A09	M	1899-12-31 00:00:28	321948
1	1	A10	M	1899-12-31 00:00:29	348436
1	1	A11	M	1899-12-31 00:00:29	326686
1	1	A12	M	1899-12-31 00:00:29	298670
1	1	B01	M	1899-12-31 00:00:32	312644
1	1	B02	M	1899-12-31 00:00:33	343395
1	1	B03	M	1899-12-31 00:00:33	244431
1	1	B04	M	1899-12-31 00:00:33	297444
1	1	B05	M	1899-12-31 00:00:34	317375
1	1	B06	M	1899-12-31 00:00:34	291440
1	1	B07	M	1899-12-31 00:00:35	220062
1	1	B08	M	1899-12-31 00:00:35	233004
1	1	B09	M	1899-12-31 00:00:36	329767
1	1	B10	M	1899-12-31 00:00:36	350420
1	1	B11	M	1899-12-31 00:00:36	222890
1	1	B12	M	1899-12-31 00:00:37	277702
1	1	C01	M	1899-12-31 00:00:40	350057
1	1	C02	M	1899-12-31 00:00:40	329990
1	1	C03	M	1899-12-31 00:00:40	353414
1	1	C04	M	1899-12-31 00:00:41	325862
1	1	C05	M	1899-12-31 00:00:41	318272
1	1	C06	M	1899-12-31 00:00:42	314188
1	1	C07	M	1899-12-31 00:00:42	310783
1	1	C08	M	1899-12-31 00:00:43	241076
1	1	C09	M	1899-12-31 00:00:43	342577
1	1	C10	M	1899-12-31 00:00:43	330437
1	1	C11	M	1899-12-31 00:00:44	251781
1	1	C12	M	1899-12-31 00:00:44	308078
1	1	D01	M	1899-12-31 00:00:47	330987
1	1	D02	M	1899-12-31 00:00:47	312777
1	1	D03	M	1899-12-31 00:00:48	318360
1	1	D04	M	1899-12-31 00:00:48	310338
1	1	D05	M	1899-12-31 00:00:49	313691
1	1	D06	M	1899-12-31 00:00:49	311242
1	1	D07	M	1899-12-31 00:00:50	326771
1	1	D08	M	1899-12-31 00:00:50	312413
1	1	D09	M	1899-12-31 00:00:50	326867
1	1	D10	M	1899-12-31 00:00:51	268159
1	1	D11	M	1899-12-31 00:00:51	327937
1	1	D12	M	1899-12-31 00:00:52	306686
1	1	E01	M	1899-12-31 00:00:54	300473
1	1	E02	M	1899-12-31 00:00:55	319286
1	1	E03	M	1899-12-31 00:00:55	315719
1	1	E04	M	1899-12-31 00:00:56	302379
1	1	E05	M	1899-12-31 00:00:56	313656
1	1	E06	M	1899-12-31 00:00:57	307530
1	1	E07	M	1899-12-31 00:00:57	319474
1	1	E08	M	1899-12-31 00:00:57	338108
1	1	E09	M	1899-12-31 00:00:58	321432
1	1	E10	M	1899-12-31 00:00:58	303673
1	1	E11	M	1899-12-31 00:00:59	306884
1	1	E12	M	1899-12-31 00:00:59	24465
1	1	F01	M	1899-12-31 00:01:02	355092
1	1	F02	M	1899-12-31 00:01:02	351562
1	1	F03	M	1899-12-31 00:01:03	339782
1	1	F04	M	1899-12-31 00:01:03	348181
1	1	F05	M	1899-12-31 00:01:04	321678
1	1	F06	M	1899-12-31 00:01:04	359072
1	1	F07	M	1899-12-31 00:01:04	320364
1	1	F08	M	1899-12-31 00:01:05	312598
1	1	F09	M	1899-12-31 00:01:05	331668
1	1	F10	M	1899-12-31 00:01:06	327380
1	1	F11	M	1899-12-31 00:01:06	230344
1	1	F12	M	1899-12-31 00:01:06	21737
1	1	G01	M	1899-12-31 00:01:09	314713
1	1	G02	M	1899-12-31 00:01:10	351112
1	1	G03	M	1899-12-31 00:01:10	247873
1	1	G04	M	1899-12-31 00:01:11	288877
1	1	G05	M	1899-12-31 00:01:11	222798
1	1	G06	M	1899-12-31 00:01:11	332094
1	1	G07	M	1899-12-31 00:01:12	321667
1	1	G08	M	1899-12-31 00:01:12	325042
1	1	G09	M	1899-12-31 00:01:13	327166
1	1	G10	M	1899-12-31 00:01:13	298881
1	1	G11	M	1899-12-31 00:01:13	219059
1	1	G12	M	1899-12-31 00:01:14	20961
1	1	H01	M	1899-12-31 00:01:17	307755
1	1	H02	M	1899-12-31 00:01:17	360435
1	1	H03	M	1899-12-31 00:01:18	205322
1	1	H04	M	1899-12-31 00:01:18	358751
1	1	H05	M	1899-12-31 00:01:18	301169
1	1	H06	M	1899-12-31 00:01:19	312636
1	1	H07	M	1899-12-31 00:01:19	337035
1	1	H08	M	1899-12-31 00:01:20	309362
1	1	H09	M	1899-12-31 00:01:20	304414
1	1	H10	M	1899-12-31 00:01:20	309530
1	1	H11	M	1899-12-31 00:01:21	320555
1	1	H12	M	1899-12-31 00:01:21	21583

## Sheet: Plate
Plate	Repeat	End time	Start temp.	End temp.	BarCode
1	1	23:46:08	21.8	21.7	N/A
Almar Blue (Counts)
63
361012	351718	340107	328505	348930	344122	320117	314011	321948	348436	326686	298670
312644	343395	244431	297444	317375	291440	220062	233004	329767	350420	222890	277702
350057	329990	353414	325862	318272	314188	310783	241076	342577	330437	251781	308078
330987	312777	318360	310338	313691	311242	326771	312413	326867	268159	327937	306686
300473	319286	315719	302379	313656	307530	319474	338108	321432	303673	306884	24465
355092	351562	339782	348181	321678	359072	320364	312598	331668	327380	230344	21737
314713	351112	247873	288877	222798	332094	321667	325042	327166	298881	219059	20961
307755	360435	205322	358751	301169	312636	337035	309362	304414	309530	320555	21583

## Sheet: Protocol
Protocol description
Protocol name ..................... Almar Blue 530/590 96-well
Protocol number ................... N/A
Name of the plate type ............ Generic 8x12 size plate
Number of repeats ................. 1
Delay between repeats ............. 0 s
Measurement height ................ 3.00 mm
Protocol notes .................... IC50 LC50 T00
Delay duration .................... 0.1 s
Repeated operation ................ Yes
Shaking duration .................. 5.0 s
Shaking speed ..................... Fast
Shaking diameter .................. 0.10 mm
Shaking type ...................... Linear
Repeated operation ................ Yes
Name of the label ................. Almar Blue
Label technology .................. Prompt fluorometry
CW-lamp filter name ............... F530
CW-lamp filter slot ............... A4
Emission filter name .............. F590
Emission filter slot .............. A8
Measurement time .................. 0.1 s
Emission aperture ................. Normal
CW-lamp energy .................... 14449
Second measurement CW-lamp energy . 0
Emission side ..................... Above
CW-Lamp Control ................... Stabilized Energy
Excitation Aperture ............... N/A
Plate map of plate 1
A | M M M M M M M M M M M M
B | M M M M M M M M M M M M
C | M M M M M M M M M M M M
D | M M M M M M M M M M M M
E | M M M M M M M M M M M M
F | M M M M M M M M M M M M
G | M M M M M M M M M M M M
H | M M M M M M M M M M M M
Protocol created by ............... chafr500
Protocol creation date ............ 2010-12-22
Protocol last edited by ........... instr_Admin
Protocol last edited .............. 2015-01-09
Instrument serial number: ......... 4200489
Assay ID: ........................ 5559
Measured on ....................... 2015-02-27 23:44:30

## Sheet: Notes
Notes for the assay run
Run started by: instr_Admin
