# Supplementary material for: Exploiting loss of heterozygosity for allele-selective colorectal cancer chemotherapy
Source: Nat Commun. 2020 Mar 11;11:1308. doi: 10.1038/s41467-020-15111-4 (PMC7066191; doi:10.1038/s41467-020-15111-4)
Supplement: Supplementary file 5 — Source Data [file 41467_2020_15111_MOESM5_ESM.zip › Supplementary_Figure_2/First_screen_2h/Plate2-Empty-100.xls]

## Sheet: List ; Plates 1 - 1
Plate	Repeat	Well	Type	Time	Almar Blue (Counts)
1	1	A01	M	1899-12-31 00:00:25	353412
1	1	A02	M	1899-12-31 00:00:25	268029
1	1	A03	M	1899-12-31 00:00:26	261447
1	1	A04	M	1899-12-31 00:00:26	467905
1	1	A05	M	1899-12-31 00:00:26	310207
1	1	A06	M	1899-12-31 00:00:27	237954
1	1	A07	M	1899-12-31 00:00:27	288586
1	1	A08	M	1899-12-31 00:00:28	458039
1	1	A09	M	1899-12-31 00:00:28	269096
1	1	A10	M	1899-12-31 00:00:29	229485
1	1	A11	M	1899-12-31 00:00:29	217232
1	1	A12	M	1899-12-31 00:00:29	454996
1	1	B01	M	1899-12-31 00:00:32	469945
1	1	B02	M	1899-12-31 00:00:33	465994
1	1	B03	M	1899-12-31 00:00:33	463615
1	1	B04	M	1899-12-31 00:00:33	326309
1	1	B05	M	1899-12-31 00:00:34	304148
1	1	B06	M	1899-12-31 00:00:34	488473
1	1	B07	M	1899-12-31 00:00:35	312560
1	1	B08	M	1899-12-31 00:00:35	373722
1	1	B09	M	1899-12-31 00:00:36	306199
1	1	B10	M	1899-12-31 00:00:36	364240
1	1	B11	M	1899-12-31 00:00:36	476162
1	1	B12	M	1899-12-31 00:00:37	529685
1	1	C01	M	1899-12-31 00:00:40	510811
1	1	C02	M	1899-12-31 00:00:40	392005
1	1	C03	M	1899-12-31 00:00:40	463317
1	1	C04	M	1899-12-31 00:00:41	328023
1	1	C05	M	1899-12-31 00:00:41	360739
1	1	C06	M	1899-12-31 00:00:42	465502
1	1	C07	M	1899-12-31 00:00:42	323498
1	1	C08	M	1899-12-31 00:00:43	382372
1	1	C09	M	1899-12-31 00:00:43	339531
1	1	C10	M	1899-12-31 00:00:43	303995
1	1	C11	M	1899-12-31 00:00:44	309562
1	1	C12	M	1899-12-31 00:00:44	314438
1	1	D01	M	1899-12-31 00:00:47	337779
1	1	D02	M	1899-12-31 00:00:47	523314
1	1	D03	M	1899-12-31 00:00:48	316040
1	1	D04	M	1899-12-31 00:00:48	471638
1	1	D05	M	1899-12-31 00:00:49	285801
1	1	D06	M	1899-12-31 00:00:49	416689
1	1	D07	M	1899-12-31 00:00:50	328787
1	1	D08	M	1899-12-31 00:00:50	19040
1	1	D09	M	1899-12-31 00:00:50	335082
1	1	D10	M	1899-12-31 00:00:51	355659
1	1	D11	M	1899-12-31 00:00:51	293134
1	1	D12	M	1899-12-31 00:00:52	354985
1	1	E01	M	1899-12-31 00:00:54	364690
1	1	E02	M	1899-12-31 00:00:55	331107
1	1	E03	M	1899-12-31 00:00:55	288515
1	1	E04	M	1899-12-31 00:00:56	334962
1	1	E05	M	1899-12-31 00:00:56	318455
1	1	E06	M	1899-12-31 00:00:57	309968
1	1	E07	M	1899-12-31 00:00:57	318390
1	1	E08	M	1899-12-31 00:00:57	86818
1	1	E09	M	1899-12-31 00:00:58	283065
1	1	E10	M	1899-12-31 00:00:58	312124
1	1	E11	M	1899-12-31 00:00:59	298375
1	1	E12	M	1899-12-31 00:00:59	14988
1	1	F01	M	1899-12-31 00:01:02	372203
1	1	F02	M	1899-12-31 00:01:02	334490
1	1	F03	M	1899-12-31 00:01:03	341208
1	1	F04	M	1899-12-31 00:01:03	299106
1	1	F05	M	1899-12-31 00:01:04	323978
1	1	F06	M	1899-12-31 00:01:04	412583
1	1	F07	M	1899-12-31 00:01:04	296959
1	1	F08	M	1899-12-31 00:01:05	318427
1	1	F09	M	1899-12-31 00:01:05	319417
1	1	F10	M	1899-12-31 00:01:06	460593
1	1	F11	M	1899-12-31 00:01:06	320588
1	1	F12	M	1899-12-31 00:01:06	26661
1	1	G01	M	1899-12-31 00:01:09	357331
1	1	G02	M	1899-12-31 00:01:10	473406
1	1	G03	M	1899-12-31 00:01:10	374356
1	1	G04	M	1899-12-31 00:01:11	325218
1	1	G05	M	1899-12-31 00:01:11	336255
1	1	G06	M	1899-12-31 00:01:11	319469
1	1	G07	M	1899-12-31 00:01:12	273279
1	1	G08	M	1899-12-31 00:01:12	42516
1	1	G09	M	1899-12-31 00:01:13	314311
1	1	G10	M	1899-12-31 00:01:13	440522
1	1	G11	M	1899-12-31 00:01:13	342869
1	1	G12	M	1899-12-31 00:01:14	16618
1	1	H01	M	1899-12-31 00:01:17	467203
1	1	H02	M	1899-12-31 00:01:17	462024
1	1	H03	M	1899-12-31 00:01:18	480640
1	1	H04	M	1899-12-31 00:01:18	425385
1	1	H05	M	1899-12-31 00:01:18	337561
1	1	H06	M	1899-12-31 00:01:19	341103
1	1	H07	M	1899-12-31 00:01:19	516699
1	1	H08	M	1899-12-31 00:01:20	329361
1	1	H09	M	1899-12-31 00:01:20	476739
1	1	H10	M	1899-12-31 00:01:20	399017
1	1	H11	M	1899-12-31 00:01:21	436167
1	1	H12	M	1899-12-31 00:01:21	37548

## Sheet: Plate
Plate	Repeat	End time	Start temp.	End temp.	BarCode
1	1	00:16:13	22.4	22.4	N/A
Almar Blue (Counts)
46
353412	268029	261447	467905	310207	237954	288586	458039	269096	229485	217232	454996
469945	465994	463615	326309	304148	488473	312560	373722	306199	364240	476162	529685
510811	392005	463317	328023	360739	465502	323498	382372	339531	303995	309562	314438
337779	523314	316040	471638	285801	416689	328787	19040	335082	355659	293134	354985
364690	331107	288515	334962	318455	309968	318390	86818	283065	312124	298375	14988
372203	334490	341208	299106	323978	412583	296959	318427	319417	460593	320588	26661
357331	473406	374356	325218	336255	319469	273279	42516	314311	440522	342869	16618
467203	462024	480640	425385	337561	341103	516699	329361	476739	399017	436167	37548

## Sheet: Protocol
Protocol description
Protocol name ..................... Almar Blue 530/590 96-well
Protocol number ................... N/A
Name of the plate type ............ Generic 8x12 size plate
Number of repeats ................. 1
Delay between repeats ............. 0 s
Measurement height ................ 3.00 mm
Protocol notes .................... IC50 LC50 T00
Delay duration .................... 0.1 s
Repeated operation ................ Yes
Shaking duration .................. 5.0 s
Shaking speed ..................... Fast
Shaking diameter .................. 0.10 mm
Shaking type ...................... Linear
Repeated operation ................ Yes
Name of the label ................. Almar Blue
Label technology .................. Prompt fluorometry
CW-lamp filter name ............... F530
CW-lamp filter slot ............... A4
Emission filter name .............. F590
Emission filter slot .............. A8
Measurement time .................. 0.1 s
Emission aperture ................. Normal
CW-lamp energy .................... 14449
Second measurement CW-lamp energy . 0
Emission side ..................... Above
CW-Lamp Control ................... Stabilized Energy
Excitation Aperture ............... N/A
Plate map of plate 1
A | M M M M M M M M M M M M
B | M M M M M M M M M M M M
C | M M M M M M M M M M M M
D | M M M M M M M M M M M M
E | M M M M M M M M M M M M
F | M M M M M M M M M M M M
G | M M M M M M M M M M M M
H | M M M M M M M M M M M M
Protocol created by ............... chafr500
Protocol creation date ............ 2010-12-22
Protocol last edited by ........... instr_Admin
Protocol last edited .............. 2015-01-09
Instrument serial number: ......... 4200489
Assay ID: ........................ 5570
Measured on ....................... 2015-02-28 00:14:35

## Sheet: Notes
Notes for the assay run
Run started by: instr_Admin
