# Supplementary material for: Exploiting loss of heterozygosity for allele-selective colorectal cancer chemotherapy
Source: Nat Commun. 2020 Mar 11;11:1308. doi: 10.1038/s41467-020-15111-4 (PMC7066191; doi:10.1038/s41467-020-15111-4)
Supplement: Supplementary file 5 — Source Data [file 41467_2020_15111_MOESM5_ESM.zip › Supplementary_Figure_2/First_screen_2h/Plate2-Empty-20.xls]

## Sheet: List ; Plates 1 - 1
Plate	Repeat	Well	Type	Time	Almar Blue (Counts)
1	1	A01	M	1899-12-31 00:00:25	406024
1	1	A02	M	1899-12-31 00:00:25	413035
1	1	A03	M	1899-12-31 00:00:26	400004
1	1	A04	M	1899-12-31 00:00:26	406445
1	1	A05	M	1899-12-31 00:00:26	402361
1	1	A06	M	1899-12-31 00:00:27	360927
1	1	A07	M	1899-12-31 00:00:27	385134
1	1	A08	M	1899-12-31 00:00:28	353271
1	1	A09	M	1899-12-31 00:00:28	424185
1	1	A10	M	1899-12-31 00:00:28	264147
1	1	A11	M	1899-12-31 00:00:29	272452
1	1	A12	M	1899-12-31 00:00:29	463076
1	1	B01	M	1899-12-31 00:00:32	415054
1	1	B02	M	1899-12-31 00:00:33	424523
1	1	B03	M	1899-12-31 00:00:33	412494
1	1	B04	M	1899-12-31 00:00:33	453538
1	1	B05	M	1899-12-31 00:00:34	438733
1	1	B06	M	1899-12-31 00:00:34	458437
1	1	B07	M	1899-12-31 00:00:35	332210
1	1	B08	M	1899-12-31 00:00:35	301134
1	1	B09	M	1899-12-31 00:00:35	331984
1	1	B10	M	1899-12-31 00:00:36	348054
1	1	B11	M	1899-12-31 00:00:36	316503
1	1	B12	M	1899-12-31 00:00:37	302665
1	1	C01	M	1899-12-31 00:00:40	407940
1	1	C02	M	1899-12-31 00:00:40	427112
1	1	C03	M	1899-12-31 00:00:40	454181
1	1	C04	M	1899-12-31 00:00:41	419984
1	1	C05	M	1899-12-31 00:00:41	469120
1	1	C06	M	1899-12-31 00:00:42	415677
1	1	C07	M	1899-12-31 00:00:42	309927
1	1	C08	M	1899-12-31 00:00:42	324608
1	1	C09	M	1899-12-31 00:00:43	267541
1	1	C10	M	1899-12-31 00:00:43	332312
1	1	C11	M	1899-12-31 00:00:44	291010
1	1	C12	M	1899-12-31 00:00:44	278130
1	1	D01	M	1899-12-31 00:00:47	398299
1	1	D02	M	1899-12-31 00:00:47	401028
1	1	D03	M	1899-12-31 00:00:48	417800
1	1	D04	M	1899-12-31 00:00:48	412881
1	1	D05	M	1899-12-31 00:00:49	433740
1	1	D06	M	1899-12-31 00:00:49	420555
1	1	D07	M	1899-12-31 00:00:50	458884
1	1	D08	M	1899-12-31 00:00:50	179034
1	1	D09	M	1899-12-31 00:00:50	334473
1	1	D10	M	1899-12-31 00:00:51	281489
1	1	D11	M	1899-12-31 00:00:51	374888
1	1	D12	M	1899-12-31 00:00:52	314804
1	1	E01	M	1899-12-31 00:00:54	490040
1	1	E02	M	1899-12-31 00:00:55	413761
1	1	E03	M	1899-12-31 00:00:55	395200
1	1	E04	M	1899-12-31 00:00:56	410954
1	1	E05	M	1899-12-31 00:00:56	422820
1	1	E06	M	1899-12-31 00:00:57	492127
1	1	E07	M	1899-12-31 00:00:57	304879
1	1	E08	M	1899-12-31 00:00:57	235422
1	1	E09	M	1899-12-31 00:00:58	302066
1	1	E10	M	1899-12-31 00:00:58	425146
1	1	E11	M	1899-12-31 00:00:59	458970
1	1	E12	M	1899-12-31 00:00:59	24336
1	1	F01	M	1899-12-31 00:01:02	406968
1	1	F02	M	1899-12-31 00:01:02	423998
1	1	F03	M	1899-12-31 00:01:03	440598
1	1	F04	M	1899-12-31 00:01:03	433456
1	1	F05	M	1899-12-31 00:01:04	447107
1	1	F06	M	1899-12-31 00:01:04	429812
1	1	F07	M	1899-12-31 00:01:04	427687
1	1	F08	M	1899-12-31 00:01:05	406668
1	1	F09	M	1899-12-31 00:01:05	377395
1	1	F10	M	1899-12-31 00:01:06	311779
1	1	F11	M	1899-12-31 00:01:06	453505
1	1	F12	M	1899-12-31 00:01:06	19476
1	1	G01	M	1899-12-31 00:01:09	416156
1	1	G02	M	1899-12-31 00:01:10	420392
1	1	G03	M	1899-12-31 00:01:10	418255
1	1	G04	M	1899-12-31 00:01:11	408922
1	1	G05	M	1899-12-31 00:01:11	404006
1	1	G06	M	1899-12-31 00:01:11	422546
1	1	G07	M	1899-12-31 00:01:12	426376
1	1	G08	M	1899-12-31 00:01:12	338967
1	1	G09	M	1899-12-31 00:01:13	383875
1	1	G10	M	1899-12-31 00:01:13	369474
1	1	G11	M	1899-12-31 00:01:13	393802
1	1	G12	M	1899-12-31 00:01:14	23363
1	1	H01	M	1899-12-31 00:01:17	434325
1	1	H02	M	1899-12-31 00:01:17	436458
1	1	H03	M	1899-12-31 00:01:18	434553
1	1	H04	M	1899-12-31 00:01:18	403921
1	1	H05	M	1899-12-31 00:01:18	395126
1	1	H06	M	1899-12-31 00:01:19	415797
1	1	H07	M	1899-12-31 00:01:19	408440
1	1	H08	M	1899-12-31 00:01:20	301315
1	1	H09	M	1899-12-31 00:01:20	393168
1	1	H10	M	1899-12-31 00:01:20	431813
1	1	H11	M	1899-12-31 00:01:21	401014
1	1	H12	M	1899-12-31 00:01:21	33964

## Sheet: Plate
Plate	Repeat	End time	Start temp.	End temp.	BarCode
1	1	00:03:31	22.1	22.1	N/A
Almar Blue (Counts)
46
406024	413035	400004	406445	402361	360927	385134	353271	424185	264147	272452	463076
415054	424523	412494	453538	438733	458437	332210	301134	331984	348054	316503	302665
407940	427112	454181	419984	469120	415677	309927	324608	267541	332312	291010	278130
398299	401028	417800	412881	433740	420555	458884	179034	334473	281489	374888	314804
490040	413761	395200	410954	422820	492127	304879	235422	302066	425146	458970	24336
406968	423998	440598	433456	447107	429812	427687	406668	377395	311779	453505	19476
416156	420392	418255	408922	404006	422546	426376	338967	383875	369474	393802	23363
434325	436458	434553	403921	395126	415797	408440	301315	393168	431813	401014	33964

## Sheet: Protocol
Protocol description
Protocol name ..................... Almar Blue 530/590 96-well
Protocol number ................... N/A
Name of the plate type ............ Generic 8x12 size plate
Number of repeats ................. 1
Delay between repeats ............. 0 s
Measurement height ................ 3.00 mm
Protocol notes .................... IC50 LC50 T00
Delay duration .................... 0.1 s
Repeated operation ................ Yes
Shaking duration .................. 5.0 s
Shaking speed ..................... Fast
Shaking diameter .................. 0.10 mm
Shaking type ...................... Linear
Repeated operation ................ Yes
Name of the label ................. Almar Blue
Label technology .................. Prompt fluorometry
CW-lamp filter name ............... F530
CW-lamp filter slot ............... A4
Emission filter name .............. F590
Emission filter slot .............. A8
Measurement time .................. 0.1 s
Emission aperture ................. Normal
CW-lamp energy .................... 14449
Second measurement CW-lamp energy . 0
Emission side ..................... Above
CW-Lamp Control ................... Stabilized Energy
Excitation Aperture ............... N/A
Plate map of plate 1
A | M M M M M M M M M M M M
B | M M M M M M M M M M M M
C | M M M M M M M M M M M M
D | M M M M M M M M M M M M
E | M M M M M M M M M M M M
F | M M M M M M M M M M M M
G | M M M M M M M M M M M M
H | M M M M M M M M M M M M
Protocol created by ............... chafr500
Protocol creation date ............ 2010-12-22
Protocol last edited by ........... instr_Admin
Protocol last edited .............. 2015-01-09
Instrument serial number: ......... 4200489
Assay ID: ........................ 5566
Measured on ....................... 2015-02-28 00:01:53

## Sheet: Notes
Notes for the assay run
Run started by: instr_Admin
