# Supplementary material for: Exploiting loss of heterozygosity for allele-selective colorectal cancer chemotherapy
Source: Nat Commun. 2020 Mar 11;11:1308. doi: 10.1038/s41467-020-15111-4 (PMC7066191; doi:10.1038/s41467-020-15111-4)
Supplement: Supplementary file 5 — Source Data [file 41467_2020_15111_MOESM5_ESM.zip › Supplementary_Figure_2/First_screen_2h/Plate2-Empty-5.xls]

## Sheet: List ; Plates 1 - 1
Plate	Repeat	Well	Type	Time	Almar Blue (Counts)
1	1	A01	M	1899-12-31 00:00:25	461565
1	1	A02	M	1899-12-31 00:00:25	415330
1	1	A03	M	1899-12-31 00:00:26	440873
1	1	A04	M	1899-12-31 00:00:26	411284
1	1	A05	M	1899-12-31 00:00:26	423305
1	1	A06	M	1899-12-31 00:00:27	387850
1	1	A07	M	1899-12-31 00:00:27	382793
1	1	A08	M	1899-12-31 00:00:28	398235
1	1	A09	M	1899-12-31 00:00:28	415088
1	1	A10	M	1899-12-31 00:00:29	529924
1	1	A11	M	1899-12-31 00:00:29	441498
1	1	A12	M	1899-12-31 00:00:29	443113
1	1	B01	M	1899-12-31 00:00:32	473761
1	1	B02	M	1899-12-31 00:00:33	432532
1	1	B03	M	1899-12-31 00:00:33	482737
1	1	B04	M	1899-12-31 00:00:33	415860
1	1	B05	M	1899-12-31 00:00:34	417334
1	1	B06	M	1899-12-31 00:00:34	452529
1	1	B07	M	1899-12-31 00:00:35	452217
1	1	B08	M	1899-12-31 00:00:35	462134
1	1	B09	M	1899-12-31 00:00:36	445915
1	1	B10	M	1899-12-31 00:00:36	451230
1	1	B11	M	1899-12-31 00:00:36	374920
1	1	B12	M	1899-12-31 00:00:37	432316
1	1	C01	M	1899-12-31 00:00:40	389187
1	1	C02	M	1899-12-31 00:00:40	397000
1	1	C03	M	1899-12-31 00:00:40	412324
1	1	C04	M	1899-12-31 00:00:41	405485
1	1	C05	M	1899-12-31 00:00:41	456903
1	1	C06	M	1899-12-31 00:00:42	409761
1	1	C07	M	1899-12-31 00:00:42	446877
1	1	C08	M	1899-12-31 00:00:43	436113
1	1	C09	M	1899-12-31 00:00:43	467968
1	1	C10	M	1899-12-31 00:00:43	304326
1	1	C11	M	1899-12-31 00:00:44	428251
1	1	C12	M	1899-12-31 00:00:44	424907
1	1	D01	M	1899-12-31 00:00:47	305516
1	1	D02	M	1899-12-31 00:00:47	441877
1	1	D03	M	1899-12-31 00:00:48	348062
1	1	D04	M	1899-12-31 00:00:48	398610
1	1	D05	M	1899-12-31 00:00:49	452100
1	1	D06	M	1899-12-31 00:00:49	390774
1	1	D07	M	1899-12-31 00:00:50	480859
1	1	D08	M	1899-12-31 00:00:50	368734
1	1	D09	M	1899-12-31 00:00:50	437004
1	1	D10	M	1899-12-31 00:00:51	482113
1	1	D11	M	1899-12-31 00:00:51	492215
1	1	D12	M	1899-12-31 00:00:52	417967
1	1	E01	M	1899-12-31 00:00:54	352453
1	1	E02	M	1899-12-31 00:00:55	404950
1	1	E03	M	1899-12-31 00:00:55	423980
1	1	E04	M	1899-12-31 00:00:56	428968
1	1	E05	M	1899-12-31 00:00:56	462353
1	1	E06	M	1899-12-31 00:00:57	451651
1	1	E07	M	1899-12-31 00:00:57	431686
1	1	E08	M	1899-12-31 00:00:57	475125
1	1	E09	M	1899-12-31 00:00:58	402752
1	1	E10	M	1899-12-31 00:00:58	341700
1	1	E11	M	1899-12-31 00:00:59	309122
1	1	E12	M	1899-12-31 00:00:59	15182
1	1	F01	M	1899-12-31 00:01:02	465954
1	1	F02	M	1899-12-31 00:01:02	421235
1	1	F03	M	1899-12-31 00:01:03	461628
1	1	F04	M	1899-12-31 00:01:03	417112
1	1	F05	M	1899-12-31 00:01:04	477986
1	1	F06	M	1899-12-31 00:01:04	420370
1	1	F07	M	1899-12-31 00:01:04	293806
1	1	F08	M	1899-12-31 00:01:05	425652
1	1	F09	M	1899-12-31 00:01:05	355927
1	1	F10	M	1899-12-31 00:01:06	483900
1	1	F11	M	1899-12-31 00:01:06	326576
1	1	F12	M	1899-12-31 00:01:06	22505
1	1	G01	M	1899-12-31 00:01:09	417831
1	1	G02	M	1899-12-31 00:01:10	455320
1	1	G03	M	1899-12-31 00:01:10	459422
1	1	G04	M	1899-12-31 00:01:11	452798
1	1	G05	M	1899-12-31 00:01:11	456197
1	1	G06	M	1899-12-31 00:01:11	456686
1	1	G07	M	1899-12-31 00:01:12	452302
1	1	G08	M	1899-12-31 00:01:12	468770
1	1	G09	M	1899-12-31 00:01:13	467480
1	1	G10	M	1899-12-31 00:01:13	452530
1	1	G11	M	1899-12-31 00:01:13	468367
1	1	G12	M	1899-12-31 00:01:14	41626
1	1	H01	M	1899-12-31 00:01:17	409050
1	1	H02	M	1899-12-31 00:01:17	420834
1	1	H03	M	1899-12-31 00:01:18	420297
1	1	H04	M	1899-12-31 00:01:18	420180
1	1	H05	M	1899-12-31 00:01:18	419034
1	1	H06	M	1899-12-31 00:01:19	409469
1	1	H07	M	1899-12-31 00:01:19	379655
1	1	H08	M	1899-12-31 00:01:20	416766
1	1	H09	M	1899-12-31 00:01:20	418269
1	1	H10	M	1899-12-31 00:01:20	399579
1	1	H11	M	1899-12-31 00:01:21	477419
1	1	H12	M	1899-12-31 00:01:21	31176

## Sheet: Plate
Plate	Repeat	End time	Start temp.	End temp.	BarCode
1	1	23:52:47	21.7	21.9	N/A
Almar Blue (Counts)
53
461565	415330	440873	411284	423305	387850	382793	398235	415088	529924	441498	443113
473761	432532	482737	415860	417334	452529	452217	462134	445915	451230	374920	432316
389187	397000	412324	405485	456903	409761	446877	436113	467968	304326	428251	424907
305516	441877	348062	398610	452100	390774	480859	368734	437004	482113	492215	417967
352453	404950	423980	428968	462353	451651	431686	475125	402752	341700	309122	15182
465954	421235	461628	417112	477986	420370	293806	425652	355927	483900	326576	22505
417831	455320	459422	452798	456197	456686	452302	468770	467480	452530	468367	41626
409050	420834	420297	420180	419034	409469	379655	416766	418269	399579	477419	31176

## Sheet: Protocol
Protocol description
Protocol name ..................... Almar Blue 530/590 96-well
Protocol number ................... N/A
Name of the plate type ............ Generic 8x12 size plate
Number of repeats ................. 1
Delay between repeats ............. 0 s
Measurement height ................ 3.00 mm
Protocol notes .................... IC50 LC50 T00
Delay duration .................... 0.1 s
Repeated operation ................ Yes
Shaking duration .................. 5.0 s
Shaking speed ..................... Fast
Shaking diameter .................. 0.10 mm
Shaking type ...................... Linear
Repeated operation ................ Yes
Name of the label ................. Almar Blue
Label technology .................. Prompt fluorometry
CW-lamp filter name ............... F530
CW-lamp filter slot ............... A4
Emission filter name .............. F590
Emission filter slot .............. A8
Measurement time .................. 0.1 s
Emission aperture ................. Normal
CW-lamp energy .................... 14449
Second measurement CW-lamp energy . 0
Emission side ..................... Above
CW-Lamp Control ................... Stabilized Energy
Excitation Aperture ............... N/A
Plate map of plate 1
A | M M M M M M M M M M M M
B | M M M M M M M M M M M M
C | M M M M M M M M M M M M
D | M M M M M M M M M M M M
E | M M M M M M M M M M M M
F | M M M M M M M M M M M M
G | M M M M M M M M M M M M
H | M M M M M M M M M M M M
Protocol created by ............... chafr500
Protocol creation date ............ 2010-12-22
Protocol last edited by ........... instr_Admin
Protocol last edited .............. 2015-01-09
Instrument serial number: ......... 4200489
Assay ID: ........................ 5562
Measured on ....................... 2015-02-27 23:51:09

## Sheet: Notes
Notes for the assay run
Run started by: instr_Admin
