# Supplementary material for: Exploiting loss of heterozygosity for allele-selective colorectal cancer chemotherapy
Source: Nat Commun. 2020 Mar 11;11:1308. doi: 10.1038/s41467-020-15111-4 (PMC7066191; doi:10.1038/s41467-020-15111-4)
Supplement: Supplementary file 5 — Source Data [file 41467_2020_15111_MOESM5_ESM.zip › Supplementary_Figure_2/First_screen_2h/Plate2-Hi-100.xls]

## Sheet: List ; Plates 1 - 1
Plate	Repeat	Well	Type	Time	Almar Blue (Counts)
1	1	A01	M	1899-12-31 00:00:25	364640
1	1	A02	M	1899-12-31 00:00:25	218016
1	1	A03	M	1899-12-31 00:00:26	311124
1	1	A04	M	1899-12-31 00:00:26	180700
1	1	A05	M	1899-12-31 00:00:26	271399
1	1	A06	M	1899-12-31 00:00:27	205256
1	1	A07	M	1899-12-31 00:00:27	359905
1	1	A08	M	1899-12-31 00:00:28	375417
1	1	A09	M	1899-12-31 00:00:28	216696
1	1	A10	M	1899-12-31 00:00:29	171347
1	1	A11	M	1899-12-31 00:00:29	174190
1	1	A12	M	1899-12-31 00:00:29	312343
1	1	B01	M	1899-12-31 00:00:32	335599
1	1	B02	M	1899-12-31 00:00:33	214843
1	1	B03	M	1899-12-31 00:00:33	203962
1	1	B04	M	1899-12-31 00:00:33	214507
1	1	B05	M	1899-12-31 00:00:34	313149
1	1	B06	M	1899-12-31 00:00:34	362085
1	1	B07	M	1899-12-31 00:00:35	358115
1	1	B08	M	1899-12-31 00:00:35	369129
1	1	B09	M	1899-12-31 00:00:36	246274
1	1	B10	M	1899-12-31 00:00:36	262247
1	1	B11	M	1899-12-31 00:00:36	244069
1	1	B12	M	1899-12-31 00:00:37	209943
1	1	C01	M	1899-12-31 00:00:40	224448
1	1	C02	M	1899-12-31 00:00:40	264016
1	1	C03	M	1899-12-31 00:00:40	242041
1	1	C04	M	1899-12-31 00:00:41	250250
1	1	C05	M	1899-12-31 00:00:41	214704
1	1	C06	M	1899-12-31 00:00:42	229836
1	1	C07	M	1899-12-31 00:00:42	180232
1	1	C08	M	1899-12-31 00:00:43	220271
1	1	C09	M	1899-12-31 00:00:43	219655
1	1	C10	M	1899-12-31 00:00:43	269925
1	1	C11	M	1899-12-31 00:00:44	327068
1	1	C12	M	1899-12-31 00:00:44	266795
1	1	D01	M	1899-12-31 00:00:47	240909
1	1	D02	M	1899-12-31 00:00:47	272411
1	1	D03	M	1899-12-31 00:00:48	348682
1	1	D04	M	1899-12-31 00:00:48	253766
1	1	D05	M	1899-12-31 00:00:49	279296
1	1	D06	M	1899-12-31 00:00:49	207717
1	1	D07	M	1899-12-31 00:00:50	308404
1	1	D08	M	1899-12-31 00:00:50	20763
1	1	D09	M	1899-12-31 00:00:50	221658
1	1	D10	M	1899-12-31 00:00:51	230960
1	1	D11	M	1899-12-31 00:00:51	333083
1	1	D12	M	1899-12-31 00:00:52	322706
1	1	E01	M	1899-12-31 00:00:54	188951
1	1	E02	M	1899-12-31 00:00:55	307334
1	1	E03	M	1899-12-31 00:00:55	326534
1	1	E04	M	1899-12-31 00:00:56	236728
1	1	E05	M	1899-12-31 00:00:56	329917
1	1	E06	M	1899-12-31 00:00:57	273860
1	1	E07	M	1899-12-31 00:00:57	237795
1	1	E08	M	1899-12-31 00:00:57	40095
1	1	E09	M	1899-12-31 00:00:58	151207
1	1	E10	M	1899-12-31 00:00:58	207795
1	1	E11	M	1899-12-31 00:00:59	299718
1	1	E12	M	1899-12-31 00:00:59	22755
1	1	F01	M	1899-12-31 00:01:02	377359
1	1	F02	M	1899-12-31 00:01:02	326913
1	1	F03	M	1899-12-31 00:01:03	320886
1	1	F04	M	1899-12-31 00:01:03	231724
1	1	F05	M	1899-12-31 00:01:04	254815
1	1	F06	M	1899-12-31 00:01:04	227978
1	1	F07	M	1899-12-31 00:01:04	218901
1	1	F08	M	1899-12-31 00:01:05	303122
1	1	F09	M	1899-12-31 00:01:05	289600
1	1	F10	M	1899-12-31 00:01:06	274617
1	1	F11	M	1899-12-31 00:01:06	263821
1	1	F12	M	1899-12-31 00:01:06	13410
1	1	G01	M	1899-12-31 00:01:09	393472
1	1	G02	M	1899-12-31 00:01:10	285804
1	1	G03	M	1899-12-31 00:01:10	250965
1	1	G04	M	1899-12-31 00:01:11	332667
1	1	G05	M	1899-12-31 00:01:11	215661
1	1	G06	M	1899-12-31 00:01:11	228855
1	1	G07	M	1899-12-31 00:01:12	331150
1	1	G08	M	1899-12-31 00:01:12	29779
1	1	G09	M	1899-12-31 00:01:13	220922
1	1	G10	M	1899-12-31 00:01:13	285734
1	1	G11	M	1899-12-31 00:01:13	260749
1	1	G12	M	1899-12-31 00:01:14	16919
1	1	H01	M	1899-12-31 00:01:17	330357
1	1	H02	M	1899-12-31 00:01:17	316971
1	1	H03	M	1899-12-31 00:01:18	316610
1	1	H04	M	1899-12-31 00:01:18	326526
1	1	H05	M	1899-12-31 00:01:18	300769
1	1	H06	M	1899-12-31 00:01:19	311167
1	1	H07	M	1899-12-31 00:01:19	209709
1	1	H08	M	1899-12-31 00:01:20	293917
1	1	H09	M	1899-12-31 00:01:20	278290
1	1	H10	M	1899-12-31 00:01:20	213909
1	1	H11	M	1899-12-31 00:01:21	240849
1	1	H12	M	1899-12-31 00:01:21	21108

## Sheet: Plate
Plate	Repeat	End time	Start temp.	End temp.	BarCode
1	1	00:11:15	22.4	22.3	N/A
Almar Blue (Counts)
41
364640	218016	311124	180700	271399	205256	359905	375417	216696	171347	174190	312343
335599	214843	203962	214507	313149	362085	358115	369129	246274	262247	244069	209943
224448	264016	242041	250250	214704	229836	180232	220271	219655	269925	327068	266795
240909	272411	348682	253766	279296	207717	308404	20763	221658	230960	333083	322706
188951	307334	326534	236728	329917	273860	237795	40095	151207	207795	299718	22755
377359	326913	320886	231724	254815	227978	218901	303122	289600	274617	263821	13410
393472	285804	250965	332667	215661	228855	331150	29779	220922	285734	260749	16919
330357	316971	316610	326526	300769	311167	209709	293917	278290	213909	240849	21108

## Sheet: Protocol
Protocol description
Protocol name ..................... Almar Blue 530/590 96-well
Protocol number ................... N/A
Name of the plate type ............ Generic 8x12 size plate
Number of repeats ................. 1
Delay between repeats ............. 0 s
Measurement height ................ 3.00 mm
Protocol notes .................... IC50 LC50 T00
Delay duration .................... 0.1 s
Repeated operation ................ Yes
Shaking duration .................. 5.0 s
Shaking speed ..................... Fast
Shaking diameter .................. 0.10 mm
Shaking type ...................... Linear
Repeated operation ................ Yes
Name of the label ................. Almar Blue
Label technology .................. Prompt fluorometry
CW-lamp filter name ............... F530
CW-lamp filter slot ............... A4
Emission filter name .............. F590
Emission filter slot .............. A8
Measurement time .................. 0.1 s
Emission aperture ................. Normal
CW-lamp energy .................... 14449
Second measurement CW-lamp energy . 0
Emission side ..................... Above
CW-Lamp Control ................... Stabilized Energy
Excitation Aperture ............... N/A
Plate map of plate 1
A | M M M M M M M M M M M M
B | M M M M M M M M M M M M
C | M M M M M M M M M M M M
D | M M M M M M M M M M M M
E | M M M M M M M M M M M M
F | M M M M M M M M M M M M
G | M M M M M M M M M M M M
H | M M M M M M M M M M M M
Protocol created by ............... chafr500
Protocol creation date ............ 2010-12-22
Protocol last edited by ........... instr_Admin
Protocol last edited .............. 2015-01-09
Instrument serial number: ......... 4200489
Assay ID: ........................ 5568
Measured on ....................... 2015-02-28 00:09:37

## Sheet: Notes
Notes for the assay run
Run started by: instr_Admin
