# Supplementary material for: Exploiting loss of heterozygosity for allele-selective colorectal cancer chemotherapy
Source: Nat Commun. 2020 Mar 11;11:1308. doi: 10.1038/s41467-020-15111-4 (PMC7066191; doi:10.1038/s41467-020-15111-4)
Supplement: Supplementary file 5 — Source Data [file 41467_2020_15111_MOESM5_ESM.zip › Supplementary_Figure_2/First_screen_2h/Plate2-Hi-20.xls]

## Sheet: List ; Plates 1 - 1
Plate	Repeat	Well	Type	Time	Almar Blue (Counts)
1	1	A01	M	1899-12-31 00:00:25	365402
1	1	A02	M	1899-12-31 00:00:25	327334
1	1	A03	M	1899-12-31 00:00:26	325730
1	1	A04	M	1899-12-31 00:00:26	338373
1	1	A05	M	1899-12-31 00:00:26	338449
1	1	A06	M	1899-12-31 00:00:27	315564
1	1	A07	M	1899-12-31 00:00:27	321815
1	1	A08	M	1899-12-31 00:00:28	310740
1	1	A09	M	1899-12-31 00:00:28	337229
1	1	A10	M	1899-12-31 00:00:28	362448
1	1	A11	M	1899-12-31 00:00:29	282975
1	1	A12	M	1899-12-31 00:00:29	311607
1	1	B01	M	1899-12-31 00:00:32	357502
1	1	B02	M	1899-12-31 00:00:33	345416
1	1	B03	M	1899-12-31 00:00:33	354702
1	1	B04	M	1899-12-31 00:00:33	351702
1	1	B05	M	1899-12-31 00:00:34	346389
1	1	B06	M	1899-12-31 00:00:34	323631
1	1	B07	M	1899-12-31 00:00:35	351475
1	1	B08	M	1899-12-31 00:00:35	360391
1	1	B09	M	1899-12-31 00:00:35	358924
1	1	B10	M	1899-12-31 00:00:36	264118
1	1	B11	M	1899-12-31 00:00:36	254079
1	1	B12	M	1899-12-31 00:00:37	303583
1	1	C01	M	1899-12-31 00:00:40	374031
1	1	C02	M	1899-12-31 00:00:40	346238
1	1	C03	M	1899-12-31 00:00:40	360246
1	1	C04	M	1899-12-31 00:00:41	320523
1	1	C05	M	1899-12-31 00:00:41	323190
1	1	C06	M	1899-12-31 00:00:42	288676
1	1	C07	M	1899-12-31 00:00:42	212439
1	1	C08	M	1899-12-31 00:00:42	239019
1	1	C09	M	1899-12-31 00:00:43	221317
1	1	C10	M	1899-12-31 00:00:43	345627
1	1	C11	M	1899-12-31 00:00:44	311695
1	1	C12	M	1899-12-31 00:00:44	237673
1	1	D01	M	1899-12-31 00:00:47	320069
1	1	D02	M	1899-12-31 00:00:47	339531
1	1	D03	M	1899-12-31 00:00:48	223122
1	1	D04	M	1899-12-31 00:00:48	276118
1	1	D05	M	1899-12-31 00:00:49	239185
1	1	D06	M	1899-12-31 00:00:49	240150
1	1	D07	M	1899-12-31 00:00:49	247888
1	1	D08	M	1899-12-31 00:00:50	79614
1	1	D09	M	1899-12-31 00:00:50	285257
1	1	D10	M	1899-12-31 00:00:51	309518
1	1	D11	M	1899-12-31 00:00:51	328866
1	1	D12	M	1899-12-31 00:00:52	225101
1	1	E01	M	1899-12-31 00:00:54	355416
1	1	E02	M	1899-12-31 00:00:55	332951
1	1	E03	M	1899-12-31 00:00:55	326783
1	1	E04	M	1899-12-31 00:00:56	321586
1	1	E05	M	1899-12-31 00:00:56	314996
1	1	E06	M	1899-12-31 00:00:56	313213
1	1	E07	M	1899-12-31 00:00:57	330778
1	1	E08	M	1899-12-31 00:00:57	175399
1	1	E09	M	1899-12-31 00:00:58	360272
1	1	E10	M	1899-12-31 00:00:58	245528
1	1	E11	M	1899-12-31 00:00:59	304110
1	1	E12	M	1899-12-31 00:00:59	15748
1	1	F01	M	1899-12-31 00:01:02	362583
1	1	F02	M	1899-12-31 00:01:02	357047
1	1	F03	M	1899-12-31 00:01:03	338333
1	1	F04	M	1899-12-31 00:01:03	337437
1	1	F05	M	1899-12-31 00:01:03	341785
1	1	F06	M	1899-12-31 00:01:04	338998
1	1	F07	M	1899-12-31 00:01:04	338639
1	1	F08	M	1899-12-31 00:01:05	354163
1	1	F09	M	1899-12-31 00:01:05	362604
1	1	F10	M	1899-12-31 00:01:06	326579
1	1	F11	M	1899-12-31 00:01:06	367641
1	1	F12	M	1899-12-31 00:01:06	25705
1	1	G01	M	1899-12-31 00:01:09	394172
1	1	G02	M	1899-12-31 00:01:10	359960
1	1	G03	M	1899-12-31 00:01:10	348327
1	1	G04	M	1899-12-31 00:01:10	332582
1	1	G05	M	1899-12-31 00:01:11	344285
1	1	G06	M	1899-12-31 00:01:11	336688
1	1	G07	M	1899-12-31 00:01:12	339260
1	1	G08	M	1899-12-31 00:01:12	174342
1	1	G09	M	1899-12-31 00:01:13	339046
1	1	G10	M	1899-12-31 00:01:13	348594
1	1	G11	M	1899-12-31 00:01:13	347849
1	1	G12	M	1899-12-31 00:01:14	23037
1	1	H01	M	1899-12-31 00:01:17	347850
1	1	H02	M	1899-12-31 00:01:17	363743
1	1	H03	M	1899-12-31 00:01:18	230101
1	1	H04	M	1899-12-31 00:01:18	305176
1	1	H05	M	1899-12-31 00:01:18	258263
1	1	H06	M	1899-12-31 00:01:19	206306
1	1	H07	M	1899-12-31 00:01:19	318817
1	1	H08	M	1899-12-31 00:01:20	344461
1	1	H09	M	1899-12-31 00:01:20	203758
1	1	H10	M	1899-12-31 00:01:20	259067
1	1	H11	M	1899-12-31 00:01:21	349139
1	1	H12	M	1899-12-31 00:01:21	22512

## Sheet: Plate
Plate	Repeat	End time	Start temp.	End temp.	BarCode
1	1	23:58:16	21.9	22	N/A
Almar Blue (Counts)
40
365402	327334	325730	338373	338449	315564	321815	310740	337229	362448	282975	311607
357502	345416	354702	351702	346389	323631	351475	360391	358924	264118	254079	303583
374031	346238	360246	320523	323190	288676	212439	239019	221317	345627	311695	237673
320069	339531	223122	276118	239185	240150	247888	79614	285257	309518	328866	225101
355416	332951	326783	321586	314996	313213	330778	175399	360272	245528	304110	15748
362583	357047	338333	337437	341785	338998	338639	354163	362604	326579	367641	25705
394172	359960	348327	332582	344285	336688	339260	174342	339046	348594	347849	23037
347850	363743	230101	305176	258263	206306	318817	344461	203758	259067	349139	22512

## Sheet: Protocol
Protocol description
Protocol name ..................... Almar Blue 530/590 96-well
Protocol number ................... N/A
Name of the plate type ............ Generic 8x12 size plate
Number of repeats ................. 1
Delay between repeats ............. 0 s
Measurement height ................ 3.00 mm
Protocol notes .................... IC50 LC50 T00
Delay duration .................... 0.1 s
Repeated operation ................ Yes
Shaking duration .................. 5.0 s
Shaking speed ..................... Fast
Shaking diameter .................. 0.10 mm
Shaking type ...................... Linear
Repeated operation ................ Yes
Name of the label ................. Almar Blue
Label technology .................. Prompt fluorometry
CW-lamp filter name ............... F530
CW-lamp filter slot ............... A4
Emission filter name .............. F590
Emission filter slot .............. A8
Measurement time .................. 0.1 s
Emission aperture ................. Normal
CW-lamp energy .................... 14449
Second measurement CW-lamp energy . 0
Emission side ..................... Above
CW-Lamp Control ................... Stabilized Energy
Excitation Aperture ............... N/A
Plate map of plate 1
A | M M M M M M M M M M M M
B | M M M M M M M M M M M M
C | M M M M M M M M M M M M
D | M M M M M M M M M M M M
E | M M M M M M M M M M M M
F | M M M M M M M M M M M M
G | M M M M M M M M M M M M
H | M M M M M M M M M M M M
Protocol created by ............... chafr500
Protocol creation date ............ 2010-12-22
Protocol last edited by ........... instr_Admin
Protocol last edited .............. 2015-01-09
Instrument serial number: ......... 4200489
Assay ID: ........................ 5564
Measured on ....................... 2015-02-27 23:56:38

## Sheet: Notes
Notes for the assay run
Run started by: instr_Admin
