# Supplementary material for: Exploiting loss of heterozygosity for allele-selective colorectal cancer chemotherapy
Source: Nat Commun. 2020 Mar 11;11:1308. doi: 10.1038/s41467-020-15111-4 (PMC7066191; doi:10.1038/s41467-020-15111-4)
Supplement: Supplementary file 5 — Source Data [file 41467_2020_15111_MOESM5_ESM.zip › Supplementary_Figure_2/First_screen_2h/Plate2-Hi-5.xls]

## Sheet: List ; Plates 1 - 1
Plate	Repeat	Well	Type	Time	Almar Blue (Counts)
1	1	A01	M	1899-12-31 00:00:25	358189
1	1	A02	M	1899-12-31 00:00:25	335764
1	1	A03	M	1899-12-31 00:00:26	252612
1	1	A04	M	1899-12-31 00:00:26	309069
1	1	A05	M	1899-12-31 00:00:26	310958
1	1	A06	M	1899-12-31 00:00:27	310971
1	1	A07	M	1899-12-31 00:00:27	280249
1	1	A08	M	1899-12-31 00:00:28	360173
1	1	A09	M	1899-12-31 00:00:28	263795
1	1	A10	M	1899-12-31 00:00:29	367688
1	1	A11	M	1899-12-31 00:00:29	334179
1	1	A12	M	1899-12-31 00:00:29	305706
1	1	B01	M	1899-12-31 00:00:32	346178
1	1	B02	M	1899-12-31 00:00:33	327386
1	1	B03	M	1899-12-31 00:00:33	322071
1	1	B04	M	1899-12-31 00:00:33	307479
1	1	B05	M	1899-12-31 00:00:34	322572
1	1	B06	M	1899-12-31 00:00:34	326123
1	1	B07	M	1899-12-31 00:00:35	300920
1	1	B08	M	1899-12-31 00:00:35	342271
1	1	B09	M	1899-12-31 00:00:36	328185
1	1	B10	M	1899-12-31 00:00:36	329123
1	1	B11	M	1899-12-31 00:00:36	362948
1	1	B12	M	1899-12-31 00:00:37	336527
1	1	C01	M	1899-12-31 00:00:40	344221
1	1	C02	M	1899-12-31 00:00:40	315840
1	1	C03	M	1899-12-31 00:00:40	311467
1	1	C04	M	1899-12-31 00:00:41	257130
1	1	C05	M	1899-12-31 00:00:41	343100
1	1	C06	M	1899-12-31 00:00:42	295987
1	1	C07	M	1899-12-31 00:00:42	308913
1	1	C08	M	1899-12-31 00:00:43	321346
1	1	C09	M	1899-12-31 00:00:43	241811
1	1	C10	M	1899-12-31 00:00:43	312707
1	1	C11	M	1899-12-31 00:00:44	298611
1	1	C12	M	1899-12-31 00:00:44	279963
1	1	D01	M	1899-12-31 00:00:47	290955
1	1	D02	M	1899-12-31 00:00:47	318650
1	1	D03	M	1899-12-31 00:00:48	307464
1	1	D04	M	1899-12-31 00:00:48	251981
1	1	D05	M	1899-12-31 00:00:49	300401
1	1	D06	M	1899-12-31 00:00:49	302906
1	1	D07	M	1899-12-31 00:00:50	281912
1	1	D08	M	1899-12-31 00:00:50	248651
1	1	D09	M	1899-12-31 00:00:50	243933
1	1	D10	M	1899-12-31 00:00:51	255465
1	1	D11	M	1899-12-31 00:00:51	224976
1	1	D12	M	1899-12-31 00:00:52	314094
1	1	E01	M	1899-12-31 00:00:54	215310
1	1	E02	M	1899-12-31 00:00:55	252434
1	1	E03	M	1899-12-31 00:00:55	242364
1	1	E04	M	1899-12-31 00:00:56	257647
1	1	E05	M	1899-12-31 00:00:56	335414
1	1	E06	M	1899-12-31 00:00:57	306049
1	1	E07	M	1899-12-31 00:00:57	299052
1	1	E08	M	1899-12-31 00:00:57	273513
1	1	E09	M	1899-12-31 00:00:58	302272
1	1	E10	M	1899-12-31 00:00:58	300835
1	1	E11	M	1899-12-31 00:00:59	320121
1	1	E12	M	1899-12-31 00:00:59	24523
1	1	F01	M	1899-12-31 00:01:02	270711
1	1	F02	M	1899-12-31 00:01:02	318077
1	1	F03	M	1899-12-31 00:01:03	292759
1	1	F04	M	1899-12-31 00:01:03	320622
1	1	F05	M	1899-12-31 00:01:04	242383
1	1	F06	M	1899-12-31 00:01:04	333095
1	1	F07	M	1899-12-31 00:01:04	218688
1	1	F08	M	1899-12-31 00:01:05	270281
1	1	F09	M	1899-12-31 00:01:05	342550
1	1	F10	M	1899-12-31 00:01:06	216587
1	1	F11	M	1899-12-31 00:01:06	294397
1	1	F12	M	1899-12-31 00:01:06	20499
1	1	G01	M	1899-12-31 00:01:09	300819
1	1	G02	M	1899-12-31 00:01:10	328875
1	1	G03	M	1899-12-31 00:01:10	283001
1	1	G04	M	1899-12-31 00:01:11	341604
1	1	G05	M	1899-12-31 00:01:11	197665
1	1	G06	M	1899-12-31 00:01:11	203057
1	1	G07	M	1899-12-31 00:01:12	237025
1	1	G08	M	1899-12-31 00:01:12	384405
1	1	G09	M	1899-12-31 00:01:13	259394
1	1	G10	M	1899-12-31 00:01:13	277375
1	1	G11	M	1899-12-31 00:01:13	330025
1	1	G12	M	1899-12-31 00:01:14	23425
1	1	H01	M	1899-12-31 00:01:17	281879
1	1	H02	M	1899-12-31 00:01:17	273123
1	1	H03	M	1899-12-31 00:01:18	297390
1	1	H04	M	1899-12-31 00:01:18	271140
1	1	H05	M	1899-12-31 00:01:18	299740
1	1	H06	M	1899-12-31 00:01:19	232351
1	1	H07	M	1899-12-31 00:01:19	275064
1	1	H08	M	1899-12-31 00:01:20	287062
1	1	H09	M	1899-12-31 00:01:20	301438
1	1	H10	M	1899-12-31 00:01:20	305592
1	1	H11	M	1899-12-31 00:01:21	300171
1	1	H12	M	1899-12-31 00:01:21	21611

## Sheet: Plate
Plate	Repeat	End time	Start temp.	End temp.	BarCode
1	1	23:48:20	21.7	21.7	N/A
Almar Blue (Counts)
55
358189	335764	252612	309069	310958	310971	280249	360173	263795	367688	334179	305706
346178	327386	322071	307479	322572	326123	300920	342271	328185	329123	362948	336527
344221	315840	311467	257130	343100	295987	308913	321346	241811	312707	298611	279963
290955	318650	307464	251981	300401	302906	281912	248651	243933	255465	224976	314094
215310	252434	242364	257647	335414	306049	299052	273513	302272	300835	320121	24523
270711	318077	292759	320622	242383	333095	218688	270281	342550	216587	294397	20499
300819	328875	283001	341604	197665	203057	237025	384405	259394	277375	330025	23425
281879	273123	297390	271140	299740	232351	275064	287062	301438	305592	300171	21611

## Sheet: Protocol
Protocol description
Protocol name ..................... Almar Blue 530/590 96-well
Protocol number ................... N/A
Name of the plate type ............ Generic 8x12 size plate
Number of repeats ................. 1
Delay between repeats ............. 0 s
Measurement height ................ 3.00 mm
Protocol notes .................... IC50 LC50 T00
Delay duration .................... 0.1 s
Repeated operation ................ Yes
Shaking duration .................. 5.0 s
Shaking speed ..................... Fast
Shaking diameter .................. 0.10 mm
Shaking type ...................... Linear
Repeated operation ................ Yes
Name of the label ................. Almar Blue
Label technology .................. Prompt fluorometry
CW-lamp filter name ............... F530
CW-lamp filter slot ............... A4
Emission filter name .............. F590
Emission filter slot .............. A8
Measurement time .................. 0.1 s
Emission aperture ................. Normal
CW-lamp energy .................... 14449
Second measurement CW-lamp energy . 0
Emission side ..................... Above
CW-Lamp Control ................... Stabilized Energy
Excitation Aperture ............... N/A
Plate map of plate 1
A | M M M M M M M M M M M M
B | M M M M M M M M M M M M
C | M M M M M M M M M M M M
D | M M M M M M M M M M M M
E | M M M M M M M M M M M M
F | M M M M M M M M M M M M
G | M M M M M M M M M M M M
H | M M M M M M M M M M M M
Protocol created by ............... chafr500
Protocol creation date ............ 2010-12-22
Protocol last edited by ........... instr_Admin
Protocol last edited .............. 2015-01-09
Instrument serial number: ......... 4200489
Assay ID: ........................ 5560
Measured on ....................... 2015-02-27 23:46:42

## Sheet: Notes
Notes for the assay run
Run started by: instr_Admin
