# Supplementary material for: Exploiting loss of heterozygosity for allele-selective colorectal cancer chemotherapy
Source: Nat Commun. 2020 Mar 11;11:1308. doi: 10.1038/s41467-020-15111-4 (PMC7066191; doi:10.1038/s41467-020-15111-4)
Supplement: Supplementary file 5 — Source Data [file 41467_2020_15111_MOESM5_ESM.zip › Supplementary_Figure_2/Second_screen_2h/Plate1-Empty-100.xls]

## Sheet: List ; Plates 1 - 1
Plate	Repeat	Well	Type	Time	Almar Blue (Counts)
1	1	A01	M	1899-12-31 00:00:25	336502
1	1	A02	M	1899-12-31 00:00:25	246588
1	1	A03	M	1899-12-31 00:00:26	320554
1	1	A04	M	1899-12-31 00:00:26	342700
1	1	A05	M	1899-12-31 00:00:26	317464
1	1	A06	M	1899-12-31 00:00:27	347289
1	1	A07	M	1899-12-31 00:00:27	334470
1	1	A08	M	1899-12-31 00:00:28	351286
1	1	A09	M	1899-12-31 00:00:28	260085
1	1	A10	M	1899-12-31 00:00:29	351474
1	1	A11	M	1899-12-31 00:00:29	318840
1	1	A12	M	1899-12-31 00:00:29	339758
1	1	B01	M	1899-12-31 00:00:32	263631
1	1	B02	M	1899-12-31 00:00:33	36665
1	1	B03	M	1899-12-31 00:00:33	262663
1	1	B04	M	1899-12-31 00:00:33	109043
1	1	B05	M	1899-12-31 00:00:34	41778
1	1	B06	M	1899-12-31 00:00:34	239093
1	1	B07	M	1899-12-31 00:00:35	216474
1	1	B08	M	1899-12-31 00:00:35	309461
1	1	B09	M	1899-12-31 00:00:36	58468
1	1	B10	M	1899-12-31 00:00:36	184346
1	1	B11	M	1899-12-31 00:00:36	345682
1	1	B12	M	1899-12-31 00:00:37	296926
1	1	C01	M	1899-12-31 00:00:40	312418
1	1	C02	M	1899-12-31 00:00:40	217157
1	1	C03	M	1899-12-31 00:00:40	252278
1	1	C04	M	1899-12-31 00:00:41	268613
1	1	C05	M	1899-12-31 00:00:41	225551
1	1	C06	M	1899-12-31 00:00:42	233544
1	1	C07	M	1899-12-31 00:00:42	225171
1	1	C08	M	1899-12-31 00:00:43	223266
1	1	C09	M	1899-12-31 00:00:43	291937
1	1	C10	M	1899-12-31 00:00:43	292907
1	1	C11	M	1899-12-31 00:00:44	273907
1	1	C12	M	1899-12-31 00:00:44	317729
1	1	D01	M	1899-12-31 00:00:47	280011
1	1	D02	M	1899-12-31 00:00:47	276958
1	1	D03	M	1899-12-31 00:00:48	255987
1	1	D04	M	1899-12-31 00:00:48	286052
1	1	D05	M	1899-12-31 00:00:49	254673
1	1	D06	M	1899-12-31 00:00:49	276550
1	1	D07	M	1899-12-31 00:00:50	207682
1	1	D08	M	1899-12-31 00:00:50	47003
1	1	D09	M	1899-12-31 00:00:50	325061
1	1	D10	M	1899-12-31 00:00:51	324345
1	1	D11	M	1899-12-31 00:00:51	321912
1	1	D12	M	1899-12-31 00:00:52	256439
1	1	E01	M	1899-12-31 00:00:54	39515
1	1	E02	M	1899-12-31 00:00:55	265410
1	1	E03	M	1899-12-31 00:00:55	237005
1	1	E04	M	1899-12-31 00:00:56	240189
1	1	E05	M	1899-12-31 00:00:56	233268
1	1	E06	M	1899-12-31 00:00:57	256593
1	1	E07	M	1899-12-31 00:00:57	257639
1	1	E08	M	1899-12-31 00:00:57	219572
1	1	E09	M	1899-12-31 00:00:58	174910
1	1	E10	M	1899-12-31 00:00:58	274581
1	1	E11	M	1899-12-31 00:00:59	256474
1	1	E12	M	1899-12-31 00:00:59	36670
1	1	F01	M	1899-12-31 00:01:02	376476
1	1	F02	M	1899-12-31 00:01:02	274057
1	1	F03	M	1899-12-31 00:01:03	244943
1	1	F04	M	1899-12-31 00:01:03	226394
1	1	F05	M	1899-12-31 00:01:04	269512
1	1	F06	M	1899-12-31 00:01:04	311449
1	1	F07	M	1899-12-31 00:01:04	288668
1	1	F08	M	1899-12-31 00:01:05	281329
1	1	F09	M	1899-12-31 00:01:05	264066
1	1	F10	M	1899-12-31 00:01:06	342519
1	1	F11	M	1899-12-31 00:01:06	316033
1	1	F12	M	1899-12-31 00:01:06	43478
1	1	G01	M	1899-12-31 00:01:09	358795
1	1	G02	M	1899-12-31 00:01:10	361473
1	1	G03	M	1899-12-31 00:01:10	254836
1	1	G04	M	1899-12-31 00:01:11	234276
1	1	G05	M	1899-12-31 00:01:11	239721
1	1	G06	M	1899-12-31 00:01:11	277707
1	1	G07	M	1899-12-31 00:01:12	152446
1	1	G08	M	1899-12-31 00:01:12	336256
1	1	G09	M	1899-12-31 00:01:13	300870
1	1	G10	M	1899-12-31 00:01:13	228941
1	1	G11	M	1899-12-31 00:01:13	249221
1	1	G12	M	1899-12-31 00:01:14	46668
1	1	H01	M	1899-12-31 00:01:17	362094
1	1	H02	M	1899-12-31 00:01:17	300977
1	1	H03	M	1899-12-31 00:01:18	182026
1	1	H04	M	1899-12-31 00:01:18	397891
1	1	H05	M	1899-12-31 00:01:18	293127
1	1	H06	M	1899-12-31 00:01:19	273169
1	1	H07	M	1899-12-31 00:01:19	230515
1	1	H08	M	1899-12-31 00:01:20	301854
1	1	H09	M	1899-12-31 00:01:20	218756
1	1	H10	M	1899-12-31 00:01:20	355250
1	1	H11	M	1899-12-31 00:01:21	311042
1	1	H12	M	1899-12-31 00:01:21	36197

## Sheet: Plate
Plate	Repeat	End time	Start temp.	End temp.	BarCode
1	1	18:50:49	27.7	27.6	N/A
Almar Blue (Counts)
68
336502	246588	320554	342700	317464	347289	334470	351286	260085	351474	318840	339758
263631	36665	262663	109043	41778	239093	216474	309461	58468	184346	345682	296926
312418	217157	252278	268613	225551	233544	225171	223266	291937	292907	273907	317729
280011	276958	255987	286052	254673	276550	207682	47003	325061	324345	321912	256439
39515	265410	237005	240189	233268	256593	257639	219572	174910	274581	256474	36670
376476	274057	244943	226394	269512	311449	288668	281329	264066	342519	316033	43478
358795	361473	254836	234276	239721	277707	152446	336256	300870	228941	249221	46668
362094	300977	182026	397891	293127	273169	230515	301854	218756	355250	311042	36197

## Sheet: Protocol
Protocol description
Protocol name ..................... Almar Blue 530/590 96-well
Protocol number ................... N/A
Name of the plate type ............ Generic 8x12 size plate
Number of repeats ................. 1
Delay between repeats ............. 0 s
Measurement height ................ 3.00 mm
Protocol notes .................... IC50 LC50 T00
Delay duration .................... 0.1 s
Repeated operation ................ Yes
Shaking duration .................. 5.0 s
Shaking speed ..................... Fast
Shaking diameter .................. 0.10 mm
Shaking type ...................... Linear
Repeated operation ................ Yes
Name of the label ................. Almar Blue
Label technology .................. Prompt fluorometry
CW-lamp filter name ............... F530
CW-lamp filter slot ............... A4
Emission filter name .............. F590
Emission filter slot .............. A8
Measurement time .................. 0.1 s
Emission aperture ................. Normal
CW-lamp energy .................... 14449
Second measurement CW-lamp energy . 0
Emission side ..................... Above
CW-Lamp Control ................... Stabilized Energy
Excitation Aperture ............... N/A
Plate map of plate 1
A | M M M M M M M M M M M M
B | M M M M M M M M M M M M
C | M M M M M M M M M M M M
D | M M M M M M M M M M M M
E | M M M M M M M M M M M M
F | M M M M M M M M M M M M
G | M M M M M M M M M M M M
H | M M M M M M M M M M M M
Protocol created by ............... chafr500
Protocol creation date ............ 2010-12-22
Protocol last edited by ........... instr_Admin
Protocol last edited .............. 2015-01-09
Instrument serial number: ......... 4200489
Assay ID: ........................ 6207
Measured on ....................... 2015-04-27 18:49:11

## Sheet: Notes
Notes for the assay run
Run started by: instr_Admin
