# Supplementary material for: Exploiting loss of heterozygosity for allele-selective colorectal cancer chemotherapy
Source: Nat Commun. 2020 Mar 11;11:1308. doi: 10.1038/s41467-020-15111-4 (PMC7066191; doi:10.1038/s41467-020-15111-4)
Supplement: Supplementary file 5 — Source Data [file 41467_2020_15111_MOESM5_ESM.zip › Supplementary_Figure_2/Second_screen_2h/Plate1-Empty-20.xls]

## Sheet: List ; Plates 1 - 1
Plate	Repeat	Well	Type	Time	Almar Blue (Counts)
1	1	A01	M	1899-12-31 00:00:25	335253
1	1	A02	M	1899-12-31 00:00:25	353519
1	1	A03	M	1899-12-31 00:00:26	371741
1	1	A04	M	1899-12-31 00:00:26	294867
1	1	A05	M	1899-12-31 00:00:26	327200
1	1	A06	M	1899-12-31 00:00:27	349445
1	1	A07	M	1899-12-31 00:00:27	302234
1	1	A08	M	1899-12-31 00:00:28	245466
1	1	A09	M	1899-12-31 00:00:28	275598
1	1	A10	M	1899-12-31 00:00:28	341170
1	1	A11	M	1899-12-31 00:00:29	311230
1	1	A12	M	1899-12-31 00:00:29	313552
1	1	B01	M	1899-12-31 00:00:32	356539
1	1	B02	M	1899-12-31 00:00:33	273554
1	1	B03	M	1899-12-31 00:00:33	265411
1	1	B04	M	1899-12-31 00:00:33	234199
1	1	B05	M	1899-12-31 00:00:34	297856
1	1	B06	M	1899-12-31 00:00:34	266731
1	1	B07	M	1899-12-31 00:00:35	267950
1	1	B08	M	1899-12-31 00:00:35	229818
1	1	B09	M	1899-12-31 00:00:36	239360
1	1	B10	M	1899-12-31 00:00:36	289143
1	1	B11	M	1899-12-31 00:00:36	342999
1	1	B12	M	1899-12-31 00:00:37	316149
1	1	C01	M	1899-12-31 00:00:40	314883
1	1	C02	M	1899-12-31 00:00:40	313426
1	1	C03	M	1899-12-31 00:00:40	330259
1	1	C04	M	1899-12-31 00:00:41	248858
1	1	C05	M	1899-12-31 00:00:41	241248
1	1	C06	M	1899-12-31 00:00:42	285256
1	1	C07	M	1899-12-31 00:00:42	302984
1	1	C08	M	1899-12-31 00:00:43	289053
1	1	C09	M	1899-12-31 00:00:43	334902
1	1	C10	M	1899-12-31 00:00:43	313824
1	1	C11	M	1899-12-31 00:00:44	311758
1	1	C12	M	1899-12-31 00:00:44	336465
1	1	D01	M	1899-12-31 00:00:47	304836
1	1	D02	M	1899-12-31 00:00:47	276171
1	1	D03	M	1899-12-31 00:00:48	296706
1	1	D04	M	1899-12-31 00:00:48	238897
1	1	D05	M	1899-12-31 00:00:49	333879
1	1	D06	M	1899-12-31 00:00:49	291237
1	1	D07	M	1899-12-31 00:00:50	231224
1	1	D08	M	1899-12-31 00:00:50	303411
1	1	D09	M	1899-12-31 00:00:50	317516
1	1	D10	M	1899-12-31 00:00:51	327668
1	1	D11	M	1899-12-31 00:00:51	312658
1	1	D12	M	1899-12-31 00:00:52	316029
1	1	E01	M	1899-12-31 00:00:54	50072
1	1	E02	M	1899-12-31 00:00:55	233494
1	1	E03	M	1899-12-31 00:00:55	322513
1	1	E04	M	1899-12-31 00:00:56	185299
1	1	E05	M	1899-12-31 00:00:56	320228
1	1	E06	M	1899-12-31 00:00:57	330841
1	1	E07	M	1899-12-31 00:00:57	249383
1	1	E08	M	1899-12-31 00:00:57	275725
1	1	E09	M	1899-12-31 00:00:58	234494
1	1	E10	M	1899-12-31 00:00:58	229348
1	1	E11	M	1899-12-31 00:00:59	248559
1	1	E12	M	1899-12-31 00:00:59	44956
1	1	F01	M	1899-12-31 00:01:02	337862
1	1	F02	M	1899-12-31 00:01:02	282556
1	1	F03	M	1899-12-31 00:01:03	320727
1	1	F04	M	1899-12-31 00:01:03	275721
1	1	F05	M	1899-12-31 00:01:04	293479
1	1	F06	M	1899-12-31 00:01:04	292220
1	1	F07	M	1899-12-31 00:01:04	267118
1	1	F08	M	1899-12-31 00:01:05	275819
1	1	F09	M	1899-12-31 00:01:05	326556
1	1	F10	M	1899-12-31 00:01:06	304693
1	1	F11	M	1899-12-31 00:01:06	312541
1	1	F12	M	1899-12-31 00:01:06	45648
1	1	G01	M	1899-12-31 00:01:09	320492
1	1	G02	M	1899-12-31 00:01:10	329697
1	1	G03	M	1899-12-31 00:01:10	284756
1	1	G04	M	1899-12-31 00:01:11	330439
1	1	G05	M	1899-12-31 00:01:11	345574
1	1	G06	M	1899-12-31 00:01:11	326912
1	1	G07	M	1899-12-31 00:01:12	244743
1	1	G08	M	1899-12-31 00:01:12	230399
1	1	G09	M	1899-12-31 00:01:13	247526
1	1	G10	M	1899-12-31 00:01:13	221283
1	1	G11	M	1899-12-31 00:01:13	326427
1	1	G12	M	1899-12-31 00:01:14	32773
1	1	H01	M	1899-12-31 00:01:17	335764
1	1	H02	M	1899-12-31 00:01:17	308566
1	1	H03	M	1899-12-31 00:01:18	330776
1	1	H04	M	1899-12-31 00:01:18	301237
1	1	H05	M	1899-12-31 00:01:18	321714
1	1	H06	M	1899-12-31 00:01:19	316623
1	1	H07	M	1899-12-31 00:01:19	317969
1	1	H08	M	1899-12-31 00:01:20	282022
1	1	H09	M	1899-12-31 00:01:20	278934
1	1	H10	M	1899-12-31 00:01:20	363587
1	1	H11	M	1899-12-31 00:01:21	356576
1	1	H12	M	1899-12-31 00:01:21	47126

## Sheet: Plate
Plate	Repeat	End time	Start temp.	End temp.	BarCode
1	1	18:40:49	27.4	27.5	N/A
Almar Blue (Counts)
69
335253	353519	371741	294867	327200	349445	302234	245466	275598	341170	311230	313552
356539	273554	265411	234199	297856	266731	267950	229818	239360	289143	342999	316149
314883	313426	330259	248858	241248	285256	302984	289053	334902	313824	311758	336465
304836	276171	296706	238897	333879	291237	231224	303411	317516	327668	312658	316029
50072	233494	322513	185299	320228	330841	249383	275725	234494	229348	248559	44956
337862	282556	320727	275721	293479	292220	267118	275819	326556	304693	312541	45648
320492	329697	284756	330439	345574	326912	244743	230399	247526	221283	326427	32773
335764	308566	330776	301237	321714	316623	317969	282022	278934	363587	356576	47126

## Sheet: Protocol
Protocol description
Protocol name ..................... Almar Blue 530/590 96-well
Protocol number ................... N/A
Name of the plate type ............ Generic 8x12 size plate
Number of repeats ................. 1
Delay between repeats ............. 0 s
Measurement height ................ 3.00 mm
Protocol notes .................... IC50 LC50 T00
Delay duration .................... 0.1 s
Repeated operation ................ Yes
Shaking duration .................. 5.0 s
Shaking speed ..................... Fast
Shaking diameter .................. 0.10 mm
Shaking type ...................... Linear
Repeated operation ................ Yes
Name of the label ................. Almar Blue
Label technology .................. Prompt fluorometry
CW-lamp filter name ............... F530
CW-lamp filter slot ............... A4
Emission filter name .............. F590
Emission filter slot .............. A8
Measurement time .................. 0.1 s
Emission aperture ................. Normal
CW-lamp energy .................... 14449
Second measurement CW-lamp energy . 0
Emission side ..................... Above
CW-Lamp Control ................... Stabilized Energy
Excitation Aperture ............... N/A
Plate map of plate 1
A | M M M M M M M M M M M M
B | M M M M M M M M M M M M
C | M M M M M M M M M M M M
D | M M M M M M M M M M M M
E | M M M M M M M M M M M M
F | M M M M M M M M M M M M
G | M M M M M M M M M M M M
H | M M M M M M M M M M M M
Protocol created by ............... chafr500
Protocol creation date ............ 2010-12-22
Protocol last edited by ........... instr_Admin
Protocol last edited .............. 2015-01-09
Instrument serial number: ......... 4200489
Assay ID: ........................ 6203
Measured on ....................... 2015-04-27 18:39:11

## Sheet: Notes
Notes for the assay run
Run started by: instr_Admin
