# Supplementary material for: Exploiting loss of heterozygosity for allele-selective colorectal cancer chemotherapy
Source: Nat Commun. 2020 Mar 11;11:1308. doi: 10.1038/s41467-020-15111-4 (PMC7066191; doi:10.1038/s41467-020-15111-4)
Supplement: Supplementary file 5 — Source Data [file 41467_2020_15111_MOESM5_ESM.zip › Supplementary_Figure_2/Second_screen_2h/Plate1-Empty-5.xls]

## Sheet: List ; Plates 1 - 1
Plate	Repeat	Well	Type	Time	Almar Blue (Counts)
1	1	A01	M	1899-12-31 00:00:25	224606
1	1	A02	M	1899-12-31 00:00:25	249328
1	1	A03	M	1899-12-31 00:00:26	238040
1	1	A04	M	1899-12-31 00:00:26	246181
1	1	A05	M	1899-12-31 00:00:26	242460
1	1	A06	M	1899-12-31 00:00:27	249965
1	1	A07	M	1899-12-31 00:00:27	267296
1	1	A08	M	1899-12-31 00:00:28	255581
1	1	A09	M	1899-12-31 00:00:28	294056
1	1	A10	M	1899-12-31 00:00:29	360525
1	1	A11	M	1899-12-31 00:00:29	301677
1	1	A12	M	1899-12-31 00:00:29	232813
1	1	B01	M	1899-12-31 00:00:32	237539
1	1	B02	M	1899-12-31 00:00:33	240411
1	1	B03	M	1899-12-31 00:00:33	271984
1	1	B04	M	1899-12-31 00:00:33	289557
1	1	B05	M	1899-12-31 00:00:34	254038
1	1	B06	M	1899-12-31 00:00:34	308043
1	1	B07	M	1899-12-31 00:00:35	272178
1	1	B08	M	1899-12-31 00:00:35	217755
1	1	B09	M	1899-12-31 00:00:36	204810
1	1	B10	M	1899-12-31 00:00:36	224887
1	1	B11	M	1899-12-31 00:00:36	248226
1	1	B12	M	1899-12-31 00:00:37	248816
1	1	C01	M	1899-12-31 00:00:40	304626
1	1	C02	M	1899-12-31 00:00:40	244235
1	1	C03	M	1899-12-31 00:00:40	279626
1	1	C04	M	1899-12-31 00:00:41	210882
1	1	C05	M	1899-12-31 00:00:41	271070
1	1	C06	M	1899-12-31 00:00:42	281495
1	1	C07	M	1899-12-31 00:00:42	297193
1	1	C08	M	1899-12-31 00:00:43	211612
1	1	C09	M	1899-12-31 00:00:43	280399
1	1	C10	M	1899-12-31 00:00:43	186368
1	1	C11	M	1899-12-31 00:00:44	240674
1	1	C12	M	1899-12-31 00:00:44	201444
1	1	D01	M	1899-12-31 00:00:47	296503
1	1	D02	M	1899-12-31 00:00:47	272580
1	1	D03	M	1899-12-31 00:00:48	300454
1	1	D04	M	1899-12-31 00:00:48	324318
1	1	D05	M	1899-12-31 00:00:49	271180
1	1	D06	M	1899-12-31 00:00:49	256559
1	1	D07	M	1899-12-31 00:00:50	220024
1	1	D08	M	1899-12-31 00:00:50	208157
1	1	D09	M	1899-12-31 00:00:50	229081
1	1	D10	M	1899-12-31 00:00:51	210545
1	1	D11	M	1899-12-31 00:00:51	237034
1	1	D12	M	1899-12-31 00:00:52	302926
1	1	E01	M	1899-12-31 00:00:54	244765
1	1	E02	M	1899-12-31 00:00:55	277301
1	1	E03	M	1899-12-31 00:00:55	253975
1	1	E04	M	1899-12-31 00:00:56	268692
1	1	E05	M	1899-12-31 00:00:56	263194
1	1	E06	M	1899-12-31 00:00:57	260649
1	1	E07	M	1899-12-31 00:00:57	241221
1	1	E08	M	1899-12-31 00:00:57	213716
1	1	E09	M	1899-12-31 00:00:58	287238
1	1	E10	M	1899-12-31 00:00:58	297923
1	1	E11	M	1899-12-31 00:00:59	306115
1	1	E12	M	1899-12-31 00:00:59	44191
1	1	F01	M	1899-12-31 00:01:02	313286
1	1	F02	M	1899-12-31 00:01:02	245795
1	1	F03	M	1899-12-31 00:01:03	240812
1	1	F04	M	1899-12-31 00:01:03	242605
1	1	F05	M	1899-12-31 00:01:04	280185
1	1	F06	M	1899-12-31 00:01:04	266467
1	1	F07	M	1899-12-31 00:01:04	225309
1	1	F08	M	1899-12-31 00:01:05	273473
1	1	F09	M	1899-12-31 00:01:05	225251
1	1	F10	M	1899-12-31 00:01:06	287253
1	1	F11	M	1899-12-31 00:01:06	287072
1	1	F12	M	1899-12-31 00:01:06	42440
1	1	G01	M	1899-12-31 00:01:09	334349
1	1	G02	M	1899-12-31 00:01:10	280777
1	1	G03	M	1899-12-31 00:01:10	292791
1	1	G04	M	1899-12-31 00:01:11	299177
1	1	G05	M	1899-12-31 00:01:11	295863
1	1	G06	M	1899-12-31 00:01:11	285078
1	1	G07	M	1899-12-31 00:01:12	263339
1	1	G08	M	1899-12-31 00:01:12	282901
1	1	G09	M	1899-12-31 00:01:13	202743
1	1	G10	M	1899-12-31 00:01:13	351768
1	1	G11	M	1899-12-31 00:01:13	330858
1	1	G12	M	1899-12-31 00:01:14	44206
1	1	H01	M	1899-12-31 00:01:17	356368
1	1	H02	M	1899-12-31 00:01:17	270843
1	1	H03	M	1899-12-31 00:01:18	280558
1	1	H04	M	1899-12-31 00:01:18	231491
1	1	H05	M	1899-12-31 00:01:18	266222
1	1	H06	M	1899-12-31 00:01:19	318793
1	1	H07	M	1899-12-31 00:01:19	239239
1	1	H08	M	1899-12-31 00:01:20	221522
1	1	H09	M	1899-12-31 00:01:20	231553
1	1	H10	M	1899-12-31 00:01:20	218238
1	1	H11	M	1899-12-31 00:01:21	220974
1	1	H12	M	1899-12-31 00:01:21	44858

## Sheet: Plate
Plate	Repeat	End time	Start temp.	End temp.	BarCode
1	1	18:31:10	27.5	27.4	N/A
Almar Blue (Counts)
45
224606	249328	238040	246181	242460	249965	267296	255581	294056	360525	301677	232813
237539	240411	271984	289557	254038	308043	272178	217755	204810	224887	248226	248816
304626	244235	279626	210882	271070	281495	297193	211612	280399	186368	240674	201444
296503	272580	300454	324318	271180	256559	220024	208157	229081	210545	237034	302926
244765	277301	253975	268692	263194	260649	241221	213716	287238	297923	306115	44191
313286	245795	240812	242605	280185	266467	225309	273473	225251	287253	287072	42440
334349	280777	292791	299177	295863	285078	263339	282901	202743	351768	330858	44206
356368	270843	280558	231491	266222	318793	239239	221522	231553	218238	220974	44858

## Sheet: Protocol
Protocol description
Protocol name ..................... Almar Blue 530/590 96-well
Protocol number ................... N/A
Name of the plate type ............ Generic 8x12 size plate
Number of repeats ................. 1
Delay between repeats ............. 0 s
Measurement height ................ 3.00 mm
Protocol notes .................... IC50 LC50 T00
Delay duration .................... 0.1 s
Repeated operation ................ Yes
Shaking duration .................. 5.0 s
Shaking speed ..................... Fast
Shaking diameter .................. 0.10 mm
Shaking type ...................... Linear
Repeated operation ................ Yes
Name of the label ................. Almar Blue
Label technology .................. Prompt fluorometry
CW-lamp filter name ............... F530
CW-lamp filter slot ............... A4
Emission filter name .............. F590
Emission filter slot .............. A8
Measurement time .................. 0.1 s
Emission aperture ................. Normal
CW-lamp energy .................... 14449
Second measurement CW-lamp energy . 0
Emission side ..................... Above
CW-Lamp Control ................... Stabilized Energy
Excitation Aperture ............... N/A
Plate map of plate 1
A | M M M M M M M M M M M M
B | M M M M M M M M M M M M
C | M M M M M M M M M M M M
D | M M M M M M M M M M M M
E | M M M M M M M M M M M M
F | M M M M M M M M M M M M
G | M M M M M M M M M M M M
H | M M M M M M M M M M M M
Protocol created by ............... chafr500
Protocol creation date ............ 2010-12-22
Protocol last edited by ........... instr_Admin
Protocol last edited .............. 2015-01-09
Instrument serial number: ......... 4200489
Assay ID: ........................ 6199
Measured on ....................... 2015-04-27 18:29:32

## Sheet: Notes
Notes for the assay run
Run started by: instr_Admin
