# Supplementary material for: Exploiting loss of heterozygosity for allele-selective colorectal cancer chemotherapy
Source: Nat Commun. 2020 Mar 11;11:1308. doi: 10.1038/s41467-020-15111-4 (PMC7066191; doi:10.1038/s41467-020-15111-4)
Supplement: Supplementary file 5 — Source Data [file 41467_2020_15111_MOESM5_ESM.zip › Supplementary_Figure_2/Second_screen_2h/Plate1-High-100.xls]

## Sheet: List ; Plates 1 - 1
Plate	Repeat	Well	Type	Time	Almar Blue (Counts)
1	1	A01	M	1899-12-31 00:00:25	385252
1	1	A02	M	1899-12-31 00:00:25	283157
1	1	A03	M	1899-12-31 00:00:26	346576
1	1	A04	M	1899-12-31 00:00:26	308119
1	1	A05	M	1899-12-31 00:00:26	290876
1	1	A06	M	1899-12-31 00:00:27	293827
1	1	A07	M	1899-12-31 00:00:27	286014
1	1	A08	M	1899-12-31 00:00:28	311172
1	1	A09	M	1899-12-31 00:00:28	219013
1	1	A10	M	1899-12-31 00:00:28	229401
1	1	A11	M	1899-12-31 00:00:29	275772
1	1	A12	M	1899-12-31 00:00:29	230077
1	1	B01	M	1899-12-31 00:00:32	285131
1	1	B02	M	1899-12-31 00:00:33	34423
1	1	B03	M	1899-12-31 00:00:33	360131
1	1	B04	M	1899-12-31 00:00:33	145217
1	1	B05	M	1899-12-31 00:00:34	35719
1	1	B06	M	1899-12-31 00:00:34	243268
1	1	B07	M	1899-12-31 00:00:35	228248
1	1	B08	M	1899-12-31 00:00:35	229739
1	1	B09	M	1899-12-31 00:00:35	42857
1	1	B10	M	1899-12-31 00:00:36	203474
1	1	B11	M	1899-12-31 00:00:36	295893
1	1	B12	M	1899-12-31 00:00:37	290002
1	1	C01	M	1899-12-31 00:00:40	271134
1	1	C02	M	1899-12-31 00:00:40	208454
1	1	C03	M	1899-12-31 00:00:40	327952
1	1	C04	M	1899-12-31 00:00:41	216329
1	1	C05	M	1899-12-31 00:00:41	297048
1	1	C06	M	1899-12-31 00:00:42	278680
1	1	C07	M	1899-12-31 00:00:42	302529
1	1	C08	M	1899-12-31 00:00:42	310161
1	1	C09	M	1899-12-31 00:00:43	308163
1	1	C10	M	1899-12-31 00:00:43	245565
1	1	C11	M	1899-12-31 00:00:44	197550
1	1	C12	M	1899-12-31 00:00:44	324458
1	1	D01	M	1899-12-31 00:00:47	229125
1	1	D02	M	1899-12-31 00:00:47	212613
1	1	D03	M	1899-12-31 00:00:48	228773
1	1	D04	M	1899-12-31 00:00:48	210679
1	1	D05	M	1899-12-31 00:00:49	304933
1	1	D06	M	1899-12-31 00:00:49	283626
1	1	D07	M	1899-12-31 00:00:49	194062
1	1	D08	M	1899-12-31 00:00:50	38411
1	1	D09	M	1899-12-31 00:00:50	231245
1	1	D10	M	1899-12-31 00:00:51	324411
1	1	D11	M	1899-12-31 00:00:51	315980
1	1	D12	M	1899-12-31 00:00:52	300826
1	1	E01	M	1899-12-31 00:00:54	32331
1	1	E02	M	1899-12-31 00:00:55	231177
1	1	E03	M	1899-12-31 00:00:55	265080
1	1	E04	M	1899-12-31 00:00:56	262487
1	1	E05	M	1899-12-31 00:00:56	214513
1	1	E06	M	1899-12-31 00:00:56	235947
1	1	E07	M	1899-12-31 00:00:57	208244
1	1	E08	M	1899-12-31 00:00:57	213294
1	1	E09	M	1899-12-31 00:00:58	202776
1	1	E10	M	1899-12-31 00:00:58	217409
1	1	E11	M	1899-12-31 00:00:59	204146
1	1	E12	M	1899-12-31 00:00:59	31629
1	1	F01	M	1899-12-31 00:01:02	333423
1	1	F02	M	1899-12-31 00:01:02	306513
1	1	F03	M	1899-12-31 00:01:03	259513
1	1	F04	M	1899-12-31 00:01:03	288335
1	1	F05	M	1899-12-31 00:01:03	284852
1	1	F06	M	1899-12-31 00:01:04	242553
1	1	F07	M	1899-12-31 00:01:04	211887
1	1	F08	M	1899-12-31 00:01:05	235408
1	1	F09	M	1899-12-31 00:01:05	264165
1	1	F10	M	1899-12-31 00:01:06	343068
1	1	F11	M	1899-12-31 00:01:06	315694
1	1	F12	M	1899-12-31 00:01:06	32502
1	1	G01	M	1899-12-31 00:01:09	289315
1	1	G02	M	1899-12-31 00:01:10	277736
1	1	G03	M	1899-12-31 00:01:10	337264
1	1	G04	M	1899-12-31 00:01:10	204898
1	1	G05	M	1899-12-31 00:01:11	341789
1	1	G06	M	1899-12-31 00:01:11	300861
1	1	G07	M	1899-12-31 00:01:12	146835
1	1	G08	M	1899-12-31 00:01:12	222003
1	1	G09	M	1899-12-31 00:01:13	305113
1	1	G10	M	1899-12-31 00:01:13	308840
1	1	G11	M	1899-12-31 00:01:13	310660
1	1	G12	M	1899-12-31 00:01:14	31148
1	1	H01	M	1899-12-31 00:01:17	382711
1	1	H02	M	1899-12-31 00:01:17	266097
1	1	H03	M	1899-12-31 00:01:17	223241
1	1	H04	M	1899-12-31 00:01:18	227591
1	1	H05	M	1899-12-31 00:01:18	316748
1	1	H06	M	1899-12-31 00:01:19	327969
1	1	H07	M	1899-12-31 00:01:19	286492
1	1	H08	M	1899-12-31 00:01:20	256482
1	1	H09	M	1899-12-31 00:01:20	253918
1	1	H10	M	1899-12-31 00:01:20	372772
1	1	H11	M	1899-12-31 00:01:21	324707
1	1	H12	M	1899-12-31 00:01:21	34113

## Sheet: Plate
Plate	Repeat	End time	Start temp.	End temp.	BarCode
1	1	18:54:51	27.9	27.8	N/A
Almar Blue (Counts)
47
385252	283157	346576	308119	290876	293827	286014	311172	219013	229401	275772	230077
285131	34423	360131	145217	35719	243268	228248	229739	42857	203474	295893	290002
271134	208454	327952	216329	297048	278680	302529	310161	308163	245565	197550	324458
229125	212613	228773	210679	304933	283626	194062	38411	231245	324411	315980	300826
32331	231177	265080	262487	214513	235947	208244	213294	202776	217409	204146	31629
333423	306513	259513	288335	284852	242553	211887	235408	264165	343068	315694	32502
289315	277736	337264	204898	341789	300861	146835	222003	305113	308840	310660	31148
382711	266097	223241	227591	316748	327969	286492	256482	253918	372772	324707	34113

## Sheet: Protocol
Protocol description
Protocol name ..................... Almar Blue 530/590 96-well
Protocol number ................... N/A
Name of the plate type ............ Generic 8x12 size plate
Number of repeats ................. 1
Delay between repeats ............. 0 s
Measurement height ................ 3.00 mm
Protocol notes .................... IC50 LC50 T00
Delay duration .................... 0.1 s
Repeated operation ................ Yes
Shaking duration .................. 5.0 s
Shaking speed ..................... Fast
Shaking diameter .................. 0.10 mm
Shaking type ...................... Linear
Repeated operation ................ Yes
Name of the label ................. Almar Blue
Label technology .................. Prompt fluorometry
CW-lamp filter name ............... F530
CW-lamp filter slot ............... A4
Emission filter name .............. F590
Emission filter slot .............. A8
Measurement time .................. 0.1 s
Emission aperture ................. Normal
CW-lamp energy .................... 14449
Second measurement CW-lamp energy . 0
Emission side ..................... Above
CW-Lamp Control ................... Stabilized Energy
Excitation Aperture ............... N/A
Plate map of plate 1
A | M M M M M M M M M M M M
B | M M M M M M M M M M M M
C | M M M M M M M M M M M M
D | M M M M M M M M M M M M
E | M M M M M M M M M M M M
F | M M M M M M M M M M M M
G | M M M M M M M M M M M M
H | M M M M M M M M M M M M
Protocol created by ............... chafr500
Protocol creation date ............ 2010-12-22
Protocol last edited by ........... instr_Admin
Protocol last edited .............. 2015-01-09
Instrument serial number: ......... 4200489
Assay ID: ........................ 6209
Measured on ....................... 2015-04-27 18:53:13

## Sheet: Notes
Notes for the assay run
Run started by: instr_Admin
