# Supplementary material for: Exploiting loss of heterozygosity for allele-selective colorectal cancer chemotherapy
Source: Nat Commun. 2020 Mar 11;11:1308. doi: 10.1038/s41467-020-15111-4 (PMC7066191; doi:10.1038/s41467-020-15111-4)
Supplement: Supplementary file 5 — Source Data [file 41467_2020_15111_MOESM5_ESM.zip › Supplementary_Figure_2/Second_screen_2h/Plate1-High-20.xls]

## Sheet: List ; Plates 1 - 1
Plate	Repeat	Well	Type	Time	Almar Blue (Counts)
1	1	A01	M	1899-12-31 00:00:25	284592
1	1	A02	M	1899-12-31 00:00:25	246721
1	1	A03	M	1899-12-31 00:00:26	220590
1	1	A04	M	1899-12-31 00:00:26	209978
1	1	A05	M	1899-12-31 00:00:26	263414
1	1	A06	M	1899-12-31 00:00:27	269018
1	1	A07	M	1899-12-31 00:00:27	273327
1	1	A08	M	1899-12-31 00:00:28	298601
1	1	A09	M	1899-12-31 00:00:28	271294
1	1	A10	M	1899-12-31 00:00:28	255775
1	1	A11	M	1899-12-31 00:00:29	286756
1	1	A12	M	1899-12-31 00:00:29	285731
1	1	B01	M	1899-12-31 00:00:32	327227
1	1	B02	M	1899-12-31 00:00:33	228898
1	1	B03	M	1899-12-31 00:00:33	252444
1	1	B04	M	1899-12-31 00:00:33	193777
1	1	B05	M	1899-12-31 00:00:34	233408
1	1	B06	M	1899-12-31 00:00:34	198044
1	1	B07	M	1899-12-31 00:00:35	197051
1	1	B08	M	1899-12-31 00:00:35	186012
1	1	B09	M	1899-12-31 00:00:35	194065
1	1	B10	M	1899-12-31 00:00:36	195609
1	1	B11	M	1899-12-31 00:00:36	206457
1	1	B12	M	1899-12-31 00:00:37	225879
1	1	C01	M	1899-12-31 00:00:40	251300
1	1	C02	M	1899-12-31 00:00:40	220657
1	1	C03	M	1899-12-31 00:00:40	259819
1	1	C04	M	1899-12-31 00:00:41	246648
1	1	C05	M	1899-12-31 00:00:41	200553
1	1	C06	M	1899-12-31 00:00:42	229890
1	1	C07	M	1899-12-31 00:00:42	250647
1	1	C08	M	1899-12-31 00:00:42	191476
1	1	C09	M	1899-12-31 00:00:43	203947
1	1	C10	M	1899-12-31 00:00:43	210225
1	1	C11	M	1899-12-31 00:00:44	211753
1	1	C12	M	1899-12-31 00:00:44	223770
1	1	D01	M	1899-12-31 00:00:47	271939
1	1	D02	M	1899-12-31 00:00:47	244973
1	1	D03	M	1899-12-31 00:00:48	208361
1	1	D04	M	1899-12-31 00:00:48	199068
1	1	D05	M	1899-12-31 00:00:49	226325
1	1	D06	M	1899-12-31 00:00:49	195726
1	1	D07	M	1899-12-31 00:00:49	203029
1	1	D08	M	1899-12-31 00:00:50	185381
1	1	D09	M	1899-12-31 00:00:50	270497
1	1	D10	M	1899-12-31 00:00:51	279351
1	1	D11	M	1899-12-31 00:00:51	345550
1	1	D12	M	1899-12-31 00:00:52	257051
1	1	E01	M	1899-12-31 00:00:54	176309
1	1	E02	M	1899-12-31 00:00:55	245403
1	1	E03	M	1899-12-31 00:00:55	242795
1	1	E04	M	1899-12-31 00:00:56	225915
1	1	E05	M	1899-12-31 00:00:56	220627
1	1	E06	M	1899-12-31 00:00:56	233725
1	1	E07	M	1899-12-31 00:00:57	285865
1	1	E08	M	1899-12-31 00:00:57	222358
1	1	E09	M	1899-12-31 00:00:58	203831
1	1	E10	M	1899-12-31 00:00:58	216330
1	1	E11	M	1899-12-31 00:00:59	222949
1	1	E12	M	1899-12-31 00:00:59	40919
1	1	F01	M	1899-12-31 00:01:02	254230
1	1	F02	M	1899-12-31 00:01:02	221452
1	1	F03	M	1899-12-31 00:01:03	225422
1	1	F04	M	1899-12-31 00:01:03	210784
1	1	F05	M	1899-12-31 00:01:03	246466
1	1	F06	M	1899-12-31 00:01:04	201903
1	1	F07	M	1899-12-31 00:01:04	188844
1	1	F08	M	1899-12-31 00:01:05	233762
1	1	F09	M	1899-12-31 00:01:05	195060
1	1	F10	M	1899-12-31 00:01:06	254949
1	1	F11	M	1899-12-31 00:01:06	313648
1	1	F12	M	1899-12-31 00:01:06	38079
1	1	G01	M	1899-12-31 00:01:09	262346
1	1	G02	M	1899-12-31 00:01:10	216127
1	1	G03	M	1899-12-31 00:01:10	271111
1	1	G04	M	1899-12-31 00:01:10	268135
1	1	G05	M	1899-12-31 00:01:11	225680
1	1	G06	M	1899-12-31 00:01:11	244217
1	1	G07	M	1899-12-31 00:01:12	209681
1	1	G08	M	1899-12-31 00:01:12	221638
1	1	G09	M	1899-12-31 00:01:13	203948
1	1	G10	M	1899-12-31 00:01:13	211971
1	1	G11	M	1899-12-31 00:01:13	206642
1	1	G12	M	1899-12-31 00:01:14	35968
1	1	H01	M	1899-12-31 00:01:17	255951
1	1	H02	M	1899-12-31 00:01:17	220118
1	1	H03	M	1899-12-31 00:01:17	196519
1	1	H04	M	1899-12-31 00:01:18	212556
1	1	H05	M	1899-12-31 00:01:18	209390
1	1	H06	M	1899-12-31 00:01:19	269128
1	1	H07	M	1899-12-31 00:01:19	258939
1	1	H08	M	1899-12-31 00:01:20	210982
1	1	H09	M	1899-12-31 00:01:20	213724
1	1	H10	M	1899-12-31 00:01:20	339911
1	1	H11	M	1899-12-31 00:01:21	202312
1	1	H12	M	1899-12-31 00:01:21	37914

## Sheet: Plate
Plate	Repeat	End time	Start temp.	End temp.	BarCode
1	1	18:45:23	27.6	27.5	N/A
Almar Blue (Counts)
67
284592	246721	220590	209978	263414	269018	273327	298601	271294	255775	286756	285731
327227	228898	252444	193777	233408	198044	197051	186012	194065	195609	206457	225879
251300	220657	259819	246648	200553	229890	250647	191476	203947	210225	211753	223770
271939	244973	208361	199068	226325	195726	203029	185381	270497	279351	345550	257051
176309	245403	242795	225915	220627	233725	285865	222358	203831	216330	222949	40919
254230	221452	225422	210784	246466	201903	188844	233762	195060	254949	313648	38079
262346	216127	271111	268135	225680	244217	209681	221638	203948	211971	206642	35968
255951	220118	196519	212556	209390	269128	258939	210982	213724	339911	202312	37914

## Sheet: Protocol
Protocol description
Protocol name ..................... Almar Blue 530/590 96-well
Protocol number ................... N/A
Name of the plate type ............ Generic 8x12 size plate
Number of repeats ................. 1
Delay between repeats ............. 0 s
Measurement height ................ 3.00 mm
Protocol notes .................... IC50 LC50 T00
Delay duration .................... 0.1 s
Repeated operation ................ Yes
Shaking duration .................. 5.0 s
Shaking speed ..................... Fast
Shaking diameter .................. 0.10 mm
Shaking type ...................... Linear
Repeated operation ................ Yes
Name of the label ................. Almar Blue
Label technology .................. Prompt fluorometry
CW-lamp filter name ............... F530
CW-lamp filter slot ............... A4
Emission filter name .............. F590
Emission filter slot .............. A8
Measurement time .................. 0.1 s
Emission aperture ................. Normal
CW-lamp energy .................... 14449
Second measurement CW-lamp energy . 0
Emission side ..................... Above
CW-Lamp Control ................... Stabilized Energy
Excitation Aperture ............... N/A
Plate map of plate 1
A | M M M M M M M M M M M M
B | M M M M M M M M M M M M
C | M M M M M M M M M M M M
D | M M M M M M M M M M M M
E | M M M M M M M M M M M M
F | M M M M M M M M M M M M
G | M M M M M M M M M M M M
H | M M M M M M M M M M M M
Protocol created by ............... chafr500
Protocol creation date ............ 2010-12-22
Protocol last edited by ........... instr_Admin
Protocol last edited .............. 2015-01-09
Instrument serial number: ......... 4200489
Assay ID: ........................ 6205
Measured on ....................... 2015-04-27 18:43:45

## Sheet: Notes
Notes for the assay run
Run started by: instr_Admin
