# Supplementary material for: Exploiting loss of heterozygosity for allele-selective colorectal cancer chemotherapy
Source: Nat Commun. 2020 Mar 11;11:1308. doi: 10.1038/s41467-020-15111-4 (PMC7066191; doi:10.1038/s41467-020-15111-4)
Supplement: Supplementary file 5 — Source Data [file 41467_2020_15111_MOESM5_ESM.zip › Supplementary_Figure_2/Second_screen_2h/Plate1-High-5.xls]

## Sheet: List ; Plates 1 - 1
Plate	Repeat	Well	Type	Time	Almar Blue (Counts)
1	1	A01	M	1899-12-31 00:00:25	351974
1	1	A02	M	1899-12-31 00:00:25	349302
1	1	A03	M	1899-12-31 00:00:26	352090
1	1	A04	M	1899-12-31 00:00:26	224974
1	1	A05	M	1899-12-31 00:00:26	329965
1	1	A06	M	1899-12-31 00:00:27	254216
1	1	A07	M	1899-12-31 00:00:27	333311
1	1	A08	M	1899-12-31 00:00:28	308293
1	1	A09	M	1899-12-31 00:00:28	215439
1	1	A10	M	1899-12-31 00:00:29	203933
1	1	A11	M	1899-12-31 00:00:29	213356
1	1	A12	M	1899-12-31 00:00:29	200617
1	1	B01	M	1899-12-31 00:00:32	325371
1	1	B02	M	1899-12-31 00:00:33	325120
1	1	B03	M	1899-12-31 00:00:33	230081
1	1	B04	M	1899-12-31 00:00:33	273221
1	1	B05	M	1899-12-31 00:00:34	265687
1	1	B06	M	1899-12-31 00:00:34	275747
1	1	B07	M	1899-12-31 00:00:35	237207
1	1	B08	M	1899-12-31 00:00:35	205764
1	1	B09	M	1899-12-31 00:00:36	221895
1	1	B10	M	1899-12-31 00:00:36	215647
1	1	B11	M	1899-12-31 00:00:36	209741
1	1	B12	M	1899-12-31 00:00:37	202731
1	1	C01	M	1899-12-31 00:00:40	205230
1	1	C02	M	1899-12-31 00:00:40	207922
1	1	C03	M	1899-12-31 00:00:40	192619
1	1	C04	M	1899-12-31 00:00:41	296604
1	1	C05	M	1899-12-31 00:00:41	314588
1	1	C06	M	1899-12-31 00:00:42	255360
1	1	C07	M	1899-12-31 00:00:42	205027
1	1	C08	M	1899-12-31 00:00:43	225283
1	1	C09	M	1899-12-31 00:00:43	223397
1	1	C10	M	1899-12-31 00:00:43	251301
1	1	C11	M	1899-12-31 00:00:44	214564
1	1	C12	M	1899-12-31 00:00:44	345896
1	1	D01	M	1899-12-31 00:00:47	302627
1	1	D02	M	1899-12-31 00:00:47	304518
1	1	D03	M	1899-12-31 00:00:48	215069
1	1	D04	M	1899-12-31 00:00:48	251679
1	1	D05	M	1899-12-31 00:00:49	317360
1	1	D06	M	1899-12-31 00:00:49	249463
1	1	D07	M	1899-12-31 00:00:50	188547
1	1	D08	M	1899-12-31 00:00:50	179075
1	1	D09	M	1899-12-31 00:00:50	277888
1	1	D10	M	1899-12-31 00:00:51	213438
1	1	D11	M	1899-12-31 00:00:51	209303
1	1	D12	M	1899-12-31 00:00:52	194070
1	1	E01	M	1899-12-31 00:00:54	226459
1	1	E02	M	1899-12-31 00:00:55	234803
1	1	E03	M	1899-12-31 00:00:55	254952
1	1	E04	M	1899-12-31 00:00:56	203296
1	1	E05	M	1899-12-31 00:00:56	327229
1	1	E06	M	1899-12-31 00:00:57	243295
1	1	E07	M	1899-12-31 00:00:57	192641
1	1	E08	M	1899-12-31 00:00:57	317451
1	1	E09	M	1899-12-31 00:00:58	279631
1	1	E10	M	1899-12-31 00:00:58	214697
1	1	E11	M	1899-12-31 00:00:59	201648
1	1	E12	M	1899-12-31 00:00:59	44394
1	1	F01	M	1899-12-31 00:01:02	233774
1	1	F02	M	1899-12-31 00:01:02	224797
1	1	F03	M	1899-12-31 00:01:03	207314
1	1	F04	M	1899-12-31 00:01:03	306428
1	1	F05	M	1899-12-31 00:01:04	281002
1	1	F06	M	1899-12-31 00:01:04	249359
1	1	F07	M	1899-12-31 00:01:04	330165
1	1	F08	M	1899-12-31 00:01:05	262631
1	1	F09	M	1899-12-31 00:01:05	195289
1	1	F10	M	1899-12-31 00:01:06	197745
1	1	F11	M	1899-12-31 00:01:06	211775
1	1	F12	M	1899-12-31 00:01:06	41250
1	1	G01	M	1899-12-31 00:01:09	308642
1	1	G02	M	1899-12-31 00:01:10	261134
1	1	G03	M	1899-12-31 00:01:10	272593
1	1	G04	M	1899-12-31 00:01:11	226189
1	1	G05	M	1899-12-31 00:01:11	271158
1	1	G06	M	1899-12-31 00:01:11	210360
1	1	G07	M	1899-12-31 00:01:12	279257
1	1	G08	M	1899-12-31 00:01:12	292156
1	1	G09	M	1899-12-31 00:01:13	279733
1	1	G10	M	1899-12-31 00:01:13	279882
1	1	G11	M	1899-12-31 00:01:13	266070
1	1	G12	M	1899-12-31 00:01:14	38479
1	1	H01	M	1899-12-31 00:01:17	224396
1	1	H02	M	1899-12-31 00:01:17	337009
1	1	H03	M	1899-12-31 00:01:18	286871
1	1	H04	M	1899-12-31 00:01:18	338159
1	1	H05	M	1899-12-31 00:01:18	343353
1	1	H06	M	1899-12-31 00:01:19	285951
1	1	H07	M	1899-12-31 00:01:19	347463
1	1	H08	M	1899-12-31 00:01:20	356918
1	1	H09	M	1899-12-31 00:01:20	242215
1	1	H10	M	1899-12-31 00:01:20	205910
1	1	H11	M	1899-12-31 00:01:21	249467
1	1	H12	M	1899-12-31 00:01:21	40848

## Sheet: Plate
Plate	Repeat	End time	Start temp.	End temp.	BarCode
1	1	18:35:26	27.4	27.4	N/A
Almar Blue (Counts)
59
351974	349302	352090	224974	329965	254216	333311	308293	215439	203933	213356	200617
325371	325120	230081	273221	265687	275747	237207	205764	221895	215647	209741	202731
205230	207922	192619	296604	314588	255360	205027	225283	223397	251301	214564	345896
302627	304518	215069	251679	317360	249463	188547	179075	277888	213438	209303	194070
226459	234803	254952	203296	327229	243295	192641	317451	279631	214697	201648	44394
233774	224797	207314	306428	281002	249359	330165	262631	195289	197745	211775	41250
308642	261134	272593	226189	271158	210360	279257	292156	279733	279882	266070	38479
224396	337009	286871	338159	343353	285951	347463	356918	242215	205910	249467	40848

## Sheet: Protocol
Protocol description
Protocol name ..................... Almar Blue 530/590 96-well
Protocol number ................... N/A
Name of the plate type ............ Generic 8x12 size plate
Number of repeats ................. 1
Delay between repeats ............. 0 s
Measurement height ................ 3.00 mm
Protocol notes .................... IC50 LC50 T00
Delay duration .................... 0.1 s
Repeated operation ................ Yes
Shaking duration .................. 5.0 s
Shaking speed ..................... Fast
Shaking diameter .................. 0.10 mm
Shaking type ...................... Linear
Repeated operation ................ Yes
Name of the label ................. Almar Blue
Label technology .................. Prompt fluorometry
CW-lamp filter name ............... F530
CW-lamp filter slot ............... A4
Emission filter name .............. F590
Emission filter slot .............. A8
Measurement time .................. 0.1 s
Emission aperture ................. Normal
CW-lamp energy .................... 14449
Second measurement CW-lamp energy . 0
Emission side ..................... Above
CW-Lamp Control ................... Stabilized Energy
Excitation Aperture ............... N/A
Plate map of plate 1
A | M M M M M M M M M M M M
B | M M M M M M M M M M M M
C | M M M M M M M M M M M M
D | M M M M M M M M M M M M
E | M M M M M M M M M M M M
F | M M M M M M M M M M M M
G | M M M M M M M M M M M M
H | M M M M M M M M M M M M
Protocol created by ............... chafr500
Protocol creation date ............ 2010-12-22
Protocol last edited by ........... instr_Admin
Protocol last edited .............. 2015-01-09
Instrument serial number: ......... 4200489
Assay ID: ........................ 6201
Measured on ....................... 2015-04-27 18:33:48

## Sheet: Notes
Notes for the assay run
Run started by: instr_Admin
