# Supplementary material for: Exploiting loss of heterozygosity for allele-selective colorectal cancer chemotherapy
Source: Nat Commun. 2020 Mar 11;11:1308. doi: 10.1038/s41467-020-15111-4 (PMC7066191; doi:10.1038/s41467-020-15111-4)
Supplement: Supplementary file 5 — Source Data [file 41467_2020_15111_MOESM5_ESM.zip › Supplementary_Figure_2/Second_screen_2h/Plate2-Empty-100.xls]

## Sheet: List ; Plates 1 - 1
Plate	Repeat	Well	Type	Time	Almar Blue (Counts)
1	1	A01	M	1899-12-31 00:00:25	335872
1	1	A02	M	1899-12-31 00:00:25	223068
1	1	A03	M	1899-12-31 00:00:26	322049
1	1	A04	M	1899-12-31 00:00:26	262852
1	1	A05	M	1899-12-31 00:00:26	317472
1	1	A06	M	1899-12-31 00:00:27	291422
1	1	A07	M	1899-12-31 00:00:27	323164
1	1	A08	M	1899-12-31 00:00:28	241509
1	1	A09	M	1899-12-31 00:00:28	314083
1	1	A10	M	1899-12-31 00:00:29	372733
1	1	A11	M	1899-12-31 00:00:29	277369
1	1	A12	M	1899-12-31 00:00:29	202048
1	1	B01	M	1899-12-31 00:00:32	392498
1	1	B02	M	1899-12-31 00:00:33	303805
1	1	B03	M	1899-12-31 00:00:33	247775
1	1	B04	M	1899-12-31 00:00:33	219465
1	1	B05	M	1899-12-31 00:00:34	213366
1	1	B06	M	1899-12-31 00:00:34	280313
1	1	B07	M	1899-12-31 00:00:35	248257
1	1	B08	M	1899-12-31 00:00:35	240351
1	1	B09	M	1899-12-31 00:00:36	245036
1	1	B10	M	1899-12-31 00:00:36	321617
1	1	B11	M	1899-12-31 00:00:36	340335
1	1	B12	M	1899-12-31 00:00:37	291292
1	1	C01	M	1899-12-31 00:00:40	345605
1	1	C02	M	1899-12-31 00:00:40	249816
1	1	C03	M	1899-12-31 00:00:40	333567
1	1	C04	M	1899-12-31 00:00:41	308317
1	1	C05	M	1899-12-31 00:00:41	262300
1	1	C06	M	1899-12-31 00:00:42	399731
1	1	C07	M	1899-12-31 00:00:42	338519
1	1	C08	M	1899-12-31 00:00:43	244839
1	1	C09	M	1899-12-31 00:00:43	246239
1	1	C10	M	1899-12-31 00:00:43	254291
1	1	C11	M	1899-12-31 00:00:44	239229
1	1	C12	M	1899-12-31 00:00:44	340521
1	1	D01	M	1899-12-31 00:00:47	265556
1	1	D02	M	1899-12-31 00:00:47	288569
1	1	D03	M	1899-12-31 00:00:48	210814
1	1	D04	M	1899-12-31 00:00:48	228402
1	1	D05	M	1899-12-31 00:00:49	211923
1	1	D06	M	1899-12-31 00:00:49	198280
1	1	D07	M	1899-12-31 00:00:50	236625
1	1	D08	M	1899-12-31 00:00:50	17354
1	1	D09	M	1899-12-31 00:00:50	243482
1	1	D10	M	1899-12-31 00:00:51	358301
1	1	D11	M	1899-12-31 00:00:51	222346
1	1	D12	M	1899-12-31 00:00:52	269564
1	1	E01	M	1899-12-31 00:00:54	335022
1	1	E02	M	1899-12-31 00:00:55	272176
1	1	E03	M	1899-12-31 00:00:55	252812
1	1	E04	M	1899-12-31 00:00:56	272994
1	1	E05	M	1899-12-31 00:00:56	224200
1	1	E06	M	1899-12-31 00:00:57	223133
1	1	E07	M	1899-12-31 00:00:57	276416
1	1	E08	M	1899-12-31 00:00:57	65081
1	1	E09	M	1899-12-31 00:00:58	330609
1	1	E10	M	1899-12-31 00:00:58	355641
1	1	E11	M	1899-12-31 00:00:59	397657
1	1	E12	M	1899-12-31 00:00:59	38187
1	1	F01	M	1899-12-31 00:01:02	293143
1	1	F02	M	1899-12-31 00:01:02	208795
1	1	F03	M	1899-12-31 00:01:03	208953
1	1	F04	M	1899-12-31 00:01:03	284501
1	1	F05	M	1899-12-31 00:01:04	245725
1	1	F06	M	1899-12-31 00:01:04	212613
1	1	F07	M	1899-12-31 00:01:04	186626
1	1	F08	M	1899-12-31 00:01:05	189730
1	1	F09	M	1899-12-31 00:01:05	272779
1	1	F10	M	1899-12-31 00:01:06	347676
1	1	F11	M	1899-12-31 00:01:06	229364
1	1	F12	M	1899-12-31 00:01:06	43387
1	1	G01	M	1899-12-31 00:01:09	368883
1	1	G02	M	1899-12-31 00:01:10	324860
1	1	G03	M	1899-12-31 00:01:10	247011
1	1	G04	M	1899-12-31 00:01:11	294090
1	1	G05	M	1899-12-31 00:01:11	230097
1	1	G06	M	1899-12-31 00:01:11	298155
1	1	G07	M	1899-12-31 00:01:12	232918
1	1	G08	M	1899-12-31 00:01:12	39392
1	1	G09	M	1899-12-31 00:01:13	227080
1	1	G10	M	1899-12-31 00:01:13	387794
1	1	G11	M	1899-12-31 00:01:13	345136
1	1	G12	M	1899-12-31 00:01:14	50947
1	1	H01	M	1899-12-31 00:01:17	342288
1	1	H02	M	1899-12-31 00:01:17	295901
1	1	H03	M	1899-12-31 00:01:18	347936
1	1	H04	M	1899-12-31 00:01:18	229981
1	1	H05	M	1899-12-31 00:01:18	243055
1	1	H06	M	1899-12-31 00:01:19	373474
1	1	H07	M	1899-12-31 00:01:19	221847
1	1	H08	M	1899-12-31 00:01:20	212813
1	1	H09	M	1899-12-31 00:01:20	299366
1	1	H10	M	1899-12-31 00:01:20	348742
1	1	H11	M	1899-12-31 00:01:21	366923
1	1	H12	M	1899-12-31 00:01:21	51788

## Sheet: Plate
Plate	Repeat	End time	Start temp.	End temp.	BarCode
1	1	18:52:52	27.6	27.6	N/A
Almar Blue (Counts)
62
335872	223068	322049	262852	317472	291422	323164	241509	314083	372733	277369	202048
392498	303805	247775	219465	213366	280313	248257	240351	245036	321617	340335	291292
345605	249816	333567	308317	262300	399731	338519	244839	246239	254291	239229	340521
265556	288569	210814	228402	211923	198280	236625	17354	243482	358301	222346	269564
335022	272176	252812	272994	224200	223133	276416	65081	330609	355641	397657	38187
293143	208795	208953	284501	245725	212613	186626	189730	272779	347676	229364	43387
368883	324860	247011	294090	230097	298155	232918	39392	227080	387794	345136	50947
342288	295901	347936	229981	243055	373474	221847	212813	299366	348742	366923	51788

## Sheet: Protocol
Protocol description
Protocol name ..................... Almar Blue 530/590 96-well
Protocol number ................... N/A
Name of the plate type ............ Generic 8x12 size plate
Number of repeats ................. 1
Delay between repeats ............. 0 s
Measurement height ................ 3.00 mm
Protocol notes .................... IC50 LC50 T00
Delay duration .................... 0.1 s
Repeated operation ................ Yes
Shaking duration .................. 5.0 s
Shaking speed ..................... Fast
Shaking diameter .................. 0.10 mm
Shaking type ...................... Linear
Repeated operation ................ Yes
Name of the label ................. Almar Blue
Label technology .................. Prompt fluorometry
CW-lamp filter name ............... F530
CW-lamp filter slot ............... A4
Emission filter name .............. F590
Emission filter slot .............. A8
Measurement time .................. 0.1 s
Emission aperture ................. Normal
CW-lamp energy .................... 14449
Second measurement CW-lamp energy . 0
Emission side ..................... Above
CW-Lamp Control ................... Stabilized Energy
Excitation Aperture ............... N/A
Plate map of plate 1
A | M M M M M M M M M M M M
B | M M M M M M M M M M M M
C | M M M M M M M M M M M M
D | M M M M M M M M M M M M
E | M M M M M M M M M M M M
F | M M M M M M M M M M M M
G | M M M M M M M M M M M M
H | M M M M M M M M M M M M
Protocol created by ............... chafr500
Protocol creation date ............ 2010-12-22
Protocol last edited by ........... instr_Admin
Protocol last edited .............. 2015-01-09
Instrument serial number: ......... 4200489
Assay ID: ........................ 6208
Measured on ....................... 2015-04-27 18:51:14

## Sheet: Notes
Notes for the assay run
Run started by: instr_Admin
