# Supplementary material for: Exploiting loss of heterozygosity for allele-selective colorectal cancer chemotherapy
Source: Nat Commun. 2020 Mar 11;11:1308. doi: 10.1038/s41467-020-15111-4 (PMC7066191; doi:10.1038/s41467-020-15111-4)
Supplement: Supplementary file 5 — Source Data [file 41467_2020_15111_MOESM5_ESM.zip › Supplementary_Figure_2/Second_screen_2h/Plate2-Empty-20.xls]

## Sheet: List ; Plates 1 - 1
Plate	Repeat	Well	Type	Time	Almar Blue (Counts)
1	1	A01	M	1899-12-31 00:00:25	338540
1	1	A02	M	1899-12-31 00:00:25	344545
1	1	A03	M	1899-12-31 00:00:26	281871
1	1	A04	M	1899-12-31 00:00:26	301780
1	1	A05	M	1899-12-31 00:00:26	198436
1	1	A06	M	1899-12-31 00:00:27	195245
1	1	A07	M	1899-12-31 00:00:27	196701
1	1	A08	M	1899-12-31 00:00:28	315457
1	1	A09	M	1899-12-31 00:00:28	293980
1	1	A10	M	1899-12-31 00:00:29	300534
1	1	A11	M	1899-12-31 00:00:29	285363
1	1	A12	M	1899-12-31 00:00:29	291937
1	1	B01	M	1899-12-31 00:00:32	344742
1	1	B02	M	1899-12-31 00:00:33	309706
1	1	B03	M	1899-12-31 00:00:33	249906
1	1	B04	M	1899-12-31 00:00:33	284933
1	1	B05	M	1899-12-31 00:00:34	261418
1	1	B06	M	1899-12-31 00:00:34	286397
1	1	B07	M	1899-12-31 00:00:35	306051
1	1	B08	M	1899-12-31 00:00:35	293616
1	1	B09	M	1899-12-31 00:00:36	271073
1	1	B10	M	1899-12-31 00:00:36	332444
1	1	B11	M	1899-12-31 00:00:36	287256
1	1	B12	M	1899-12-31 00:00:37	280445
1	1	C01	M	1899-12-31 00:00:40	304033
1	1	C02	M	1899-12-31 00:00:40	226990
1	1	C03	M	1899-12-31 00:00:40	267809
1	1	C04	M	1899-12-31 00:00:41	191726
1	1	C05	M	1899-12-31 00:00:41	239626
1	1	C06	M	1899-12-31 00:00:42	231477
1	1	C07	M	1899-12-31 00:00:42	211669
1	1	C08	M	1899-12-31 00:00:43	220558
1	1	C09	M	1899-12-31 00:00:43	248035
1	1	C10	M	1899-12-31 00:00:43	238359
1	1	C11	M	1899-12-31 00:00:44	264220
1	1	C12	M	1899-12-31 00:00:44	288268
1	1	D01	M	1899-12-31 00:00:47	330929
1	1	D02	M	1899-12-31 00:00:47	266818
1	1	D03	M	1899-12-31 00:00:48	300711
1	1	D04	M	1899-12-31 00:00:48	264364
1	1	D05	M	1899-12-31 00:00:49	202915
1	1	D06	M	1899-12-31 00:00:49	216808
1	1	D07	M	1899-12-31 00:00:50	281376
1	1	D08	M	1899-12-31 00:00:50	74507
1	1	D09	M	1899-12-31 00:00:50	267473
1	1	D10	M	1899-12-31 00:00:51	267891
1	1	D11	M	1899-12-31 00:00:51	223577
1	1	D12	M	1899-12-31 00:00:52	303579
1	1	E01	M	1899-12-31 00:00:54	377844
1	1	E02	M	1899-12-31 00:00:55	271881
1	1	E03	M	1899-12-31 00:00:55	296344
1	1	E04	M	1899-12-31 00:00:56	196539
1	1	E05	M	1899-12-31 00:00:56	229625
1	1	E06	M	1899-12-31 00:00:57	233187
1	1	E07	M	1899-12-31 00:00:57	234583
1	1	E08	M	1899-12-31 00:00:57	157505
1	1	E09	M	1899-12-31 00:00:58	228377
1	1	E10	M	1899-12-31 00:00:58	204333
1	1	E11	M	1899-12-31 00:00:59	222864
1	1	E12	M	1899-12-31 00:00:59	50068
1	1	F01	M	1899-12-31 00:01:02	358712
1	1	F02	M	1899-12-31 00:01:02	202924
1	1	F03	M	1899-12-31 00:01:03	209920
1	1	F04	M	1899-12-31 00:01:03	250820
1	1	F05	M	1899-12-31 00:01:04	199205
1	1	F06	M	1899-12-31 00:01:04	205561
1	1	F07	M	1899-12-31 00:01:04	301964
1	1	F08	M	1899-12-31 00:01:05	207510
1	1	F09	M	1899-12-31 00:01:05	208309
1	1	F10	M	1899-12-31 00:01:06	296624
1	1	F11	M	1899-12-31 00:01:06	291938
1	1	F12	M	1899-12-31 00:01:06	44649
1	1	G01	M	1899-12-31 00:01:09	311633
1	1	G02	M	1899-12-31 00:01:10	198959
1	1	G03	M	1899-12-31 00:01:10	245669
1	1	G04	M	1899-12-31 00:01:11	209450
1	1	G05	M	1899-12-31 00:01:11	290767
1	1	G06	M	1899-12-31 00:01:11	230672
1	1	G07	M	1899-12-31 00:01:12	248082
1	1	G08	M	1899-12-31 00:01:12	64938
1	1	G09	M	1899-12-31 00:01:13	207454
1	1	G10	M	1899-12-31 00:01:13	297396
1	1	G11	M	1899-12-31 00:01:13	288336
1	1	G12	M	1899-12-31 00:01:14	49529
1	1	H01	M	1899-12-31 00:01:17	310069
1	1	H02	M	1899-12-31 00:01:17	319070
1	1	H03	M	1899-12-31 00:01:18	318036
1	1	H04	M	1899-12-31 00:01:18	217017
1	1	H05	M	1899-12-31 00:01:18	317340
1	1	H06	M	1899-12-31 00:01:19	315309
1	1	H07	M	1899-12-31 00:01:19	321097
1	1	H08	M	1899-12-31 00:01:20	335089
1	1	H09	M	1899-12-31 00:01:20	218257
1	1	H10	M	1899-12-31 00:01:20	214620
1	1	H11	M	1899-12-31 00:01:21	204916
1	1	H12	M	1899-12-31 00:01:21	41482

## Sheet: Plate
Plate	Repeat	End time	Start temp.	End temp.	BarCode
1	1	18:42:52	27.4	27.7	N/A
Almar Blue (Counts)
57
338540	344545	281871	301780	198436	195245	196701	315457	293980	300534	285363	291937
344742	309706	249906	284933	261418	286397	306051	293616	271073	332444	287256	280445
304033	226990	267809	191726	239626	231477	211669	220558	248035	238359	264220	288268
330929	266818	300711	264364	202915	216808	281376	74507	267473	267891	223577	303579
377844	271881	296344	196539	229625	233187	234583	157505	228377	204333	222864	50068
358712	202924	209920	250820	199205	205561	301964	207510	208309	296624	291938	44649
311633	198959	245669	209450	290767	230672	248082	64938	207454	297396	288336	49529
310069	319070	318036	217017	317340	315309	321097	335089	218257	214620	204916	41482

## Sheet: Protocol
Protocol description
Protocol name ..................... Almar Blue 530/590 96-well
Protocol number ................... N/A
Name of the plate type ............ Generic 8x12 size plate
Number of repeats ................. 1
Delay between repeats ............. 0 s
Measurement height ................ 3.00 mm
Protocol notes .................... IC50 LC50 T00
Delay duration .................... 0.1 s
Repeated operation ................ Yes
Shaking duration .................. 5.0 s
Shaking speed ..................... Fast
Shaking diameter .................. 0.10 mm
Shaking type ...................... Linear
Repeated operation ................ Yes
Name of the label ................. Almar Blue
Label technology .................. Prompt fluorometry
CW-lamp filter name ............... F530
CW-lamp filter slot ............... A4
Emission filter name .............. F590
Emission filter slot .............. A8
Measurement time .................. 0.1 s
Emission aperture ................. Normal
CW-lamp energy .................... 14449
Second measurement CW-lamp energy . 0
Emission side ..................... Above
CW-Lamp Control ................... Stabilized Energy
Excitation Aperture ............... N/A
Plate map of plate 1
A | M M M M M M M M M M M M
B | M M M M M M M M M M M M
C | M M M M M M M M M M M M
D | M M M M M M M M M M M M
E | M M M M M M M M M M M M
F | M M M M M M M M M M M M
G | M M M M M M M M M M M M
H | M M M M M M M M M M M M
Protocol created by ............... chafr500
Protocol creation date ............ 2010-12-22
Protocol last edited by ........... instr_Admin
Protocol last edited .............. 2015-01-09
Instrument serial number: ......... 4200489
Assay ID: ........................ 6204
Measured on ....................... 2015-04-27 18:41:14

## Sheet: Notes
Notes for the assay run
Run started by: instr_Admin
