# Supplementary material for: Exploiting loss of heterozygosity for allele-selective colorectal cancer chemotherapy
Source: Nat Commun. 2020 Mar 11;11:1308. doi: 10.1038/s41467-020-15111-4 (PMC7066191; doi:10.1038/s41467-020-15111-4)
Supplement: Supplementary file 5 — Source Data [file 41467_2020_15111_MOESM5_ESM.zip › Supplementary_Figure_2/Second_screen_2h/Plate2-Empty-5.xls]

## Sheet: List ; Plates 1 - 1
Plate	Repeat	Well	Type	Time	Almar Blue (Counts)
1	1	A01	M	1899-12-31 00:00:25	315389
1	1	A02	M	1899-12-31 00:00:25	371503
1	1	A03	M	1899-12-31 00:00:26	329320
1	1	A04	M	1899-12-31 00:00:26	346993
1	1	A05	M	1899-12-31 00:00:26	330004
1	1	A06	M	1899-12-31 00:00:27	287997
1	1	A07	M	1899-12-31 00:00:27	267704
1	1	A08	M	1899-12-31 00:00:28	269464
1	1	A09	M	1899-12-31 00:00:28	274004
1	1	A10	M	1899-12-31 00:00:29	264180
1	1	A11	M	1899-12-31 00:00:29	244648
1	1	A12	M	1899-12-31 00:00:29	252231
1	1	B01	M	1899-12-31 00:00:32	295035
1	1	B02	M	1899-12-31 00:00:33	239889
1	1	B03	M	1899-12-31 00:00:33	239397
1	1	B04	M	1899-12-31 00:00:33	263062
1	1	B05	M	1899-12-31 00:00:34	232080
1	1	B06	M	1899-12-31 00:00:34	272807
1	1	B07	M	1899-12-31 00:00:35	365922
1	1	B08	M	1899-12-31 00:00:35	342745
1	1	B09	M	1899-12-31 00:00:36	338649
1	1	B10	M	1899-12-31 00:00:36	349759
1	1	B11	M	1899-12-31 00:00:36	347554
1	1	B12	M	1899-12-31 00:00:37	337451
1	1	C01	M	1899-12-31 00:00:40	304706
1	1	C02	M	1899-12-31 00:00:40	286055
1	1	C03	M	1899-12-31 00:00:40	328995
1	1	C04	M	1899-12-31 00:00:41	268588
1	1	C05	M	1899-12-31 00:00:41	226104
1	1	C06	M	1899-12-31 00:00:42	228197
1	1	C07	M	1899-12-31 00:00:42	236931
1	1	C08	M	1899-12-31 00:00:43	240152
1	1	C09	M	1899-12-31 00:00:43	238704
1	1	C10	M	1899-12-31 00:00:43	240953
1	1	C11	M	1899-12-31 00:00:44	280700
1	1	C12	M	1899-12-31 00:00:44	294103
1	1	D01	M	1899-12-31 00:00:47	331648
1	1	D02	M	1899-12-31 00:00:47	344458
1	1	D03	M	1899-12-31 00:00:48	297698
1	1	D04	M	1899-12-31 00:00:48	275934
1	1	D05	M	1899-12-31 00:00:49	314852
1	1	D06	M	1899-12-31 00:00:49	308509
1	1	D07	M	1899-12-31 00:00:50	286694
1	1	D08	M	1899-12-31 00:00:50	225310
1	1	D09	M	1899-12-31 00:00:50	217289
1	1	D10	M	1899-12-31 00:00:51	271353
1	1	D11	M	1899-12-31 00:00:51	288647
1	1	D12	M	1899-12-31 00:00:52	289946
1	1	E01	M	1899-12-31 00:00:54	320610
1	1	E02	M	1899-12-31 00:00:55	271346
1	1	E03	M	1899-12-31 00:00:55	244368
1	1	E04	M	1899-12-31 00:00:56	216565
1	1	E05	M	1899-12-31 00:00:56	288793
1	1	E06	M	1899-12-31 00:00:57	220301
1	1	E07	M	1899-12-31 00:00:57	225295
1	1	E08	M	1899-12-31 00:00:57	253866
1	1	E09	M	1899-12-31 00:00:58	226832
1	1	E10	M	1899-12-31 00:00:58	224827
1	1	E11	M	1899-12-31 00:00:59	239332
1	1	E12	M	1899-12-31 00:00:59	49406
1	1	F01	M	1899-12-31 00:01:02	384526
1	1	F02	M	1899-12-31 00:01:02	228952
1	1	F03	M	1899-12-31 00:01:03	229924
1	1	F04	M	1899-12-31 00:01:03	305930
1	1	F05	M	1899-12-31 00:01:04	279284
1	1	F06	M	1899-12-31 00:01:04	227918
1	1	F07	M	1899-12-31 00:01:04	269991
1	1	F08	M	1899-12-31 00:01:05	346703
1	1	F09	M	1899-12-31 00:01:05	307830
1	1	F10	M	1899-12-31 00:01:06	357127
1	1	F11	M	1899-12-31 00:01:06	329944
1	1	F12	M	1899-12-31 00:01:06	53991
1	1	G01	M	1899-12-31 00:01:09	299214
1	1	G02	M	1899-12-31 00:01:10	244547
1	1	G03	M	1899-12-31 00:01:10	308034
1	1	G04	M	1899-12-31 00:01:11	282811
1	1	G05	M	1899-12-31 00:01:11	277499
1	1	G06	M	1899-12-31 00:01:11	222960
1	1	G07	M	1899-12-31 00:01:12	236390
1	1	G08	M	1899-12-31 00:01:12	254385
1	1	G09	M	1899-12-31 00:01:13	266398
1	1	G10	M	1899-12-31 00:01:13	269824
1	1	G11	M	1899-12-31 00:01:13	248740
1	1	G12	M	1899-12-31 00:01:14	56599
1	1	H01	M	1899-12-31 00:01:17	287550
1	1	H02	M	1899-12-31 00:01:17	286641
1	1	H03	M	1899-12-31 00:01:18	255008
1	1	H04	M	1899-12-31 00:01:18	236179
1	1	H05	M	1899-12-31 00:01:18	328786
1	1	H06	M	1899-12-31 00:01:19	246504
1	1	H07	M	1899-12-31 00:01:19	277460
1	1	H08	M	1899-12-31 00:01:20	300079
1	1	H09	M	1899-12-31 00:01:20	314698
1	1	H10	M	1899-12-31 00:01:20	317432
1	1	H11	M	1899-12-31 00:01:21	299396
1	1	H12	M	1899-12-31 00:01:21	49011

## Sheet: Plate
Plate	Repeat	End time	Start temp.	End temp.	BarCode
1	1	18:33:22	27.4	27.4	N/A
Almar Blue (Counts)
64
315389	371503	329320	346993	330004	287997	267704	269464	274004	264180	244648	252231
295035	239889	239397	263062	232080	272807	365922	342745	338649	349759	347554	337451
304706	286055	328995	268588	226104	228197	236931	240152	238704	240953	280700	294103
331648	344458	297698	275934	314852	308509	286694	225310	217289	271353	288647	289946
320610	271346	244368	216565	288793	220301	225295	253866	226832	224827	239332	49406
384526	228952	229924	305930	279284	227918	269991	346703	307830	357127	329944	53991
299214	244547	308034	282811	277499	222960	236390	254385	266398	269824	248740	56599
287550	286641	255008	236179	328786	246504	277460	300079	314698	317432	299396	49011

## Sheet: Protocol
Protocol description
Protocol name ..................... Almar Blue 530/590 96-well
Protocol number ................... N/A
Name of the plate type ............ Generic 8x12 size plate
Number of repeats ................. 1
Delay between repeats ............. 0 s
Measurement height ................ 3.00 mm
Protocol notes .................... IC50 LC50 T00
Delay duration .................... 0.1 s
Repeated operation ................ Yes
Shaking duration .................. 5.0 s
Shaking speed ..................... Fast
Shaking diameter .................. 0.10 mm
Shaking type ...................... Linear
Repeated operation ................ Yes
Name of the label ................. Almar Blue
Label technology .................. Prompt fluorometry
CW-lamp filter name ............... F530
CW-lamp filter slot ............... A4
Emission filter name .............. F590
Emission filter slot .............. A8
Measurement time .................. 0.1 s
Emission aperture ................. Normal
CW-lamp energy .................... 14449
Second measurement CW-lamp energy . 0
Emission side ..................... Above
CW-Lamp Control ................... Stabilized Energy
Excitation Aperture ............... N/A
Plate map of plate 1
A | M M M M M M M M M M M M
B | M M M M M M M M M M M M
C | M M M M M M M M M M M M
D | M M M M M M M M M M M M
E | M M M M M M M M M M M M
F | M M M M M M M M M M M M
G | M M M M M M M M M M M M
H | M M M M M M M M M M M M
Protocol created by ............... chafr500
Protocol creation date ............ 2010-12-22
Protocol last edited by ........... instr_Admin
Protocol last edited .............. 2015-01-09
Instrument serial number: ......... 4200489
Assay ID: ........................ 6200
Measured on ....................... 2015-04-27 18:31:44

## Sheet: Notes
Notes for the assay run
Run started by: instr_Admin
