# Supplementary material for: Exploiting loss of heterozygosity for allele-selective colorectal cancer chemotherapy
Source: Nat Commun. 2020 Mar 11;11:1308. doi: 10.1038/s41467-020-15111-4 (PMC7066191; doi:10.1038/s41467-020-15111-4)
Supplement: Supplementary file 5 — Source Data [file 41467_2020_15111_MOESM5_ESM.zip › Supplementary_Figure_2/Second_screen_2h/Plate2-High-100.xls]

## Sheet: List ; Plates 1 - 1
Plate	Repeat	Well	Type	Time	Almar Blue (Counts)
1	1	A01	M	1899-12-31 00:00:25	256765
1	1	A02	M	1899-12-31 00:00:25	258087
1	1	A03	M	1899-12-31 00:00:26	258157
1	1	A04	M	1899-12-31 00:00:26	241347
1	1	A05	M	1899-12-31 00:00:26	241295
1	1	A06	M	1899-12-31 00:00:27	331089
1	1	A07	M	1899-12-31 00:00:27	235902
1	1	A08	M	1899-12-31 00:00:28	238969
1	1	A09	M	1899-12-31 00:00:28	226089
1	1	A10	M	1899-12-31 00:00:29	210089
1	1	A11	M	1899-12-31 00:00:29	222307
1	1	A12	M	1899-12-31 00:00:29	229272
1	1	B01	M	1899-12-31 00:00:32	245407
1	1	B02	M	1899-12-31 00:00:33	274756
1	1	B03	M	1899-12-31 00:00:33	298490
1	1	B04	M	1899-12-31 00:00:33	328683
1	1	B05	M	1899-12-31 00:00:34	238382
1	1	B06	M	1899-12-31 00:00:34	289341
1	1	B07	M	1899-12-31 00:00:35	281413
1	1	B08	M	1899-12-31 00:00:35	250012
1	1	B09	M	1899-12-31 00:00:36	335270
1	1	B10	M	1899-12-31 00:00:36	328824
1	1	B11	M	1899-12-31 00:00:36	268606
1	1	B12	M	1899-12-31 00:00:37	362736
1	1	C01	M	1899-12-31 00:00:40	358912
1	1	C02	M	1899-12-31 00:00:40	289852
1	1	C03	M	1899-12-31 00:00:40	306723
1	1	C04	M	1899-12-31 00:00:41	214812
1	1	C05	M	1899-12-31 00:00:41	283580
1	1	C06	M	1899-12-31 00:00:42	281393
1	1	C07	M	1899-12-31 00:00:42	247668
1	1	C08	M	1899-12-31 00:00:43	245575
1	1	C09	M	1899-12-31 00:00:43	258733
1	1	C10	M	1899-12-31 00:00:43	327989
1	1	C11	M	1899-12-31 00:00:44	234302
1	1	C12	M	1899-12-31 00:00:44	223263
1	1	D01	M	1899-12-31 00:00:47	236243
1	1	D02	M	1899-12-31 00:00:47	368551
1	1	D03	M	1899-12-31 00:00:48	259998
1	1	D04	M	1899-12-31 00:00:48	334090
1	1	D05	M	1899-12-31 00:00:49	269872
1	1	D06	M	1899-12-31 00:00:49	235910
1	1	D07	M	1899-12-31 00:00:50	229966
1	1	D08	M	1899-12-31 00:00:50	15816
1	1	D09	M	1899-12-31 00:00:50	230353
1	1	D10	M	1899-12-31 00:00:51	299482
1	1	D11	M	1899-12-31 00:00:51	252825
1	1	D12	M	1899-12-31 00:00:52	346968
1	1	E01	M	1899-12-31 00:00:54	262018
1	1	E02	M	1899-12-31 00:00:55	271254
1	1	E03	M	1899-12-31 00:00:55	250305
1	1	E04	M	1899-12-31 00:00:56	248007
1	1	E05	M	1899-12-31 00:00:56	320259
1	1	E06	M	1899-12-31 00:00:57	215231
1	1	E07	M	1899-12-31 00:00:57	254449
1	1	E08	M	1899-12-31 00:00:57	54928
1	1	E09	M	1899-12-31 00:00:58	198471
1	1	E10	M	1899-12-31 00:00:58	327552
1	1	E11	M	1899-12-31 00:00:59	237055
1	1	E12	M	1899-12-31 00:00:59	36506
1	1	F01	M	1899-12-31 00:01:02	289565
1	1	F02	M	1899-12-31 00:01:02	235544
1	1	F03	M	1899-12-31 00:01:03	237045
1	1	F04	M	1899-12-31 00:01:03	233136
1	1	F05	M	1899-12-31 00:01:04	264559
1	1	F06	M	1899-12-31 00:01:04	245258
1	1	F07	M	1899-12-31 00:01:04	217240
1	1	F08	M	1899-12-31 00:01:05	217343
1	1	F09	M	1899-12-31 00:01:05	226024
1	1	F10	M	1899-12-31 00:01:06	256997
1	1	F11	M	1899-12-31 00:01:06	219074
1	1	F12	M	1899-12-31 00:01:06	35567
1	1	G01	M	1899-12-31 00:01:09	294100
1	1	G02	M	1899-12-31 00:01:10	285827
1	1	G03	M	1899-12-31 00:01:10	328509
1	1	G04	M	1899-12-31 00:01:11	261948
1	1	G05	M	1899-12-31 00:01:11	305655
1	1	G06	M	1899-12-31 00:01:11	256735
1	1	G07	M	1899-12-31 00:01:12	232838
1	1	G08	M	1899-12-31 00:01:12	33806
1	1	G09	M	1899-12-31 00:01:13	257712
1	1	G10	M	1899-12-31 00:01:13	243475
1	1	G11	M	1899-12-31 00:01:13	306852
1	1	G12	M	1899-12-31 00:01:14	39812
1	1	H01	M	1899-12-31 00:01:17	324563
1	1	H02	M	1899-12-31 00:01:17	349190
1	1	H03	M	1899-12-31 00:01:18	273717
1	1	H04	M	1899-12-31 00:01:18	260378
1	1	H05	M	1899-12-31 00:01:18	376102
1	1	H06	M	1899-12-31 00:01:19	226470
1	1	H07	M	1899-12-31 00:01:19	285175
1	1	H08	M	1899-12-31 00:01:20	278053
1	1	H09	M	1899-12-31 00:01:20	223104
1	1	H10	M	1899-12-31 00:01:21	273866
1	1	H11	M	1899-12-31 00:01:21	240530
1	1	H12	M	1899-12-31 00:01:21	35345

## Sheet: Plate
Plate	Repeat	End time	Start temp.	End temp.	BarCode
1	1	18:56:53	27.9	27.8	N/A
Almar Blue (Counts)
51
256765	258087	258157	241347	241295	331089	235902	238969	226089	210089	222307	229272
245407	274756	298490	328683	238382	289341	281413	250012	335270	328824	268606	362736
358912	289852	306723	214812	283580	281393	247668	245575	258733	327989	234302	223263
236243	368551	259998	334090	269872	235910	229966	15816	230353	299482	252825	346968
262018	271254	250305	248007	320259	215231	254449	54928	198471	327552	237055	36506
289565	235544	237045	233136	264559	245258	217240	217343	226024	256997	219074	35567
294100	285827	328509	261948	305655	256735	232838	33806	257712	243475	306852	39812
324563	349190	273717	260378	376102	226470	285175	278053	223104	273866	240530	35345

## Sheet: Protocol
Protocol description
Protocol name ..................... Almar Blue 530/590 96-well
Protocol number ................... N/A
Name of the plate type ............ Generic 8x12 size plate
Number of repeats ................. 1
Delay between repeats ............. 0 s
Measurement height ................ 3.00 mm
Protocol notes .................... IC50 LC50 T00
Delay duration .................... 0.1 s
Repeated operation ................ Yes
Shaking duration .................. 5.0 s
Shaking speed ..................... Fast
Shaking diameter .................. 0.10 mm
Shaking type ...................... Linear
Repeated operation ................ Yes
Name of the label ................. Almar Blue
Label technology .................. Prompt fluorometry
CW-lamp filter name ............... F530
CW-lamp filter slot ............... A4
Emission filter name .............. F590
Emission filter slot .............. A8
Measurement time .................. 0.1 s
Emission aperture ................. Normal
CW-lamp energy .................... 14449
Second measurement CW-lamp energy . 0
Emission side ..................... Above
CW-Lamp Control ................... Stabilized Energy
Excitation Aperture ............... N/A
Plate map of plate 1
A | M M M M M M M M M M M M
B | M M M M M M M M M M M M
C | M M M M M M M M M M M M
D | M M M M M M M M M M M M
E | M M M M M M M M M M M M
F | M M M M M M M M M M M M
G | M M M M M M M M M M M M
H | M M M M M M M M M M M M
Protocol created by ............... chafr500
Protocol creation date ............ 2010-12-22
Protocol last edited by ........... instr_Admin
Protocol last edited .............. 2015-01-09
Instrument serial number: ......... 4200489
Assay ID: ........................ 6210
Measured on ....................... 2015-04-27 18:55:15

## Sheet: Notes
Notes for the assay run
Run started by: instr_Admin
