# Supplementary material for: Exploiting loss of heterozygosity for allele-selective colorectal cancer chemotherapy
Source: Nat Commun. 2020 Mar 11;11:1308. doi: 10.1038/s41467-020-15111-4 (PMC7066191; doi:10.1038/s41467-020-15111-4)
Supplement: Supplementary file 5 — Source Data [file 41467_2020_15111_MOESM5_ESM.zip › Supplementary_Figure_2/Second_screen_2h/Plate2-High-20.xls]

## Sheet: List ; Plates 1 - 1
Plate	Repeat	Well	Type	Time	Almar Blue (Counts)
1	1	A01	M	1899-12-31 00:00:25	345818
1	1	A02	M	1899-12-31 00:00:25	350929
1	1	A03	M	1899-12-31 00:00:26	301254
1	1	A04	M	1899-12-31 00:00:26	258988
1	1	A05	M	1899-12-31 00:00:26	269626
1	1	A06	M	1899-12-31 00:00:27	320897
1	1	A07	M	1899-12-31 00:00:27	260331
1	1	A08	M	1899-12-31 00:00:28	281629
1	1	A09	M	1899-12-31 00:00:28	233592
1	1	A10	M	1899-12-31 00:00:29	242754
1	1	A11	M	1899-12-31 00:00:29	217391
1	1	A12	M	1899-12-31 00:00:29	281353
1	1	B01	M	1899-12-31 00:00:32	271831
1	1	B02	M	1899-12-31 00:00:33	260829
1	1	B03	M	1899-12-31 00:00:33	325261
1	1	B04	M	1899-12-31 00:00:33	237532
1	1	B05	M	1899-12-31 00:00:34	254181
1	1	B06	M	1899-12-31 00:00:34	295666
1	1	B07	M	1899-12-31 00:00:35	313459
1	1	B08	M	1899-12-31 00:00:35	238961
1	1	B09	M	1899-12-31 00:00:36	252365
1	1	B10	M	1899-12-31 00:00:36	243455
1	1	B11	M	1899-12-31 00:00:36	253153
1	1	B12	M	1899-12-31 00:00:37	306085
1	1	C01	M	1899-12-31 00:00:40	244912
1	1	C02	M	1899-12-31 00:00:40	296740
1	1	C03	M	1899-12-31 00:00:40	342807
1	1	C04	M	1899-12-31 00:00:41	316698
1	1	C05	M	1899-12-31 00:00:41	257129
1	1	C06	M	1899-12-31 00:00:42	268194
1	1	C07	M	1899-12-31 00:00:42	268759
1	1	C08	M	1899-12-31 00:00:43	277286
1	1	C09	M	1899-12-31 00:00:43	247961
1	1	C10	M	1899-12-31 00:00:43	238651
1	1	C11	M	1899-12-31 00:00:44	248590
1	1	C12	M	1899-12-31 00:00:44	246718
1	1	D01	M	1899-12-31 00:00:47	305324
1	1	D02	M	1899-12-31 00:00:47	249887
1	1	D03	M	1899-12-31 00:00:48	291926
1	1	D04	M	1899-12-31 00:00:48	302261
1	1	D05	M	1899-12-31 00:00:49	307276
1	1	D06	M	1899-12-31 00:00:49	334804
1	1	D07	M	1899-12-31 00:00:50	319531
1	1	D08	M	1899-12-31 00:00:50	134691
1	1	D09	M	1899-12-31 00:00:50	369560
1	1	D10	M	1899-12-31 00:00:51	318617
1	1	D11	M	1899-12-31 00:00:51	385645
1	1	D12	M	1899-12-31 00:00:52	278612
1	1	E01	M	1899-12-31 00:00:54	276824
1	1	E02	M	1899-12-31 00:00:55	261845
1	1	E03	M	1899-12-31 00:00:55	303369
1	1	E04	M	1899-12-31 00:00:56	309787
1	1	E05	M	1899-12-31 00:00:56	243388
1	1	E06	M	1899-12-31 00:00:57	306610
1	1	E07	M	1899-12-31 00:00:57	283538
1	1	E08	M	1899-12-31 00:00:57	168876
1	1	E09	M	1899-12-31 00:00:58	243302
1	1	E10	M	1899-12-31 00:00:58	325283
1	1	E11	M	1899-12-31 00:00:59	254761
1	1	E12	M	1899-12-31 00:00:59	40369
1	1	F01	M	1899-12-31 00:01:02	352237
1	1	F02	M	1899-12-31 00:01:02	253525
1	1	F03	M	1899-12-31 00:01:03	315127
1	1	F04	M	1899-12-31 00:01:03	397211
1	1	F05	M	1899-12-31 00:01:04	272202
1	1	F06	M	1899-12-31 00:01:04	260443
1	1	F07	M	1899-12-31 00:01:04	276387
1	1	F08	M	1899-12-31 00:01:05	352530
1	1	F09	M	1899-12-31 00:01:05	254737
1	1	F10	M	1899-12-31 00:01:06	285273
1	1	F11	M	1899-12-31 00:01:06	251241
1	1	F12	M	1899-12-31 00:01:06	41221
1	1	G01	M	1899-12-31 00:01:09	310287
1	1	G02	M	1899-12-31 00:01:10	290784
1	1	G03	M	1899-12-31 00:01:10	308884
1	1	G04	M	1899-12-31 00:01:11	334593
1	1	G05	M	1899-12-31 00:01:11	243846
1	1	G06	M	1899-12-31 00:01:11	365699
1	1	G07	M	1899-12-31 00:01:12	322449
1	1	G08	M	1899-12-31 00:01:12	80054
1	1	G09	M	1899-12-31 00:01:13	289913
1	1	G10	M	1899-12-31 00:01:13	344505
1	1	G11	M	1899-12-31 00:01:13	314234
1	1	G12	M	1899-12-31 00:01:14	42517
1	1	H01	M	1899-12-31 00:01:17	332377
1	1	H02	M	1899-12-31 00:01:17	251983
1	1	H03	M	1899-12-31 00:01:18	291650
1	1	H04	M	1899-12-31 00:01:18	256732
1	1	H05	M	1899-12-31 00:01:18	366531
1	1	H06	M	1899-12-31 00:01:19	327933
1	1	H07	M	1899-12-31 00:01:19	303876
1	1	H08	M	1899-12-31 00:01:20	335520
1	1	H09	M	1899-12-31 00:01:20	245019
1	1	H10	M	1899-12-31 00:01:20	229912
1	1	H11	M	1899-12-31 00:01:21	343471
1	1	H12	M	1899-12-31 00:01:21	38102

## Sheet: Plate
Plate	Repeat	End time	Start temp.	End temp.	BarCode
1	1	18:47:30	27.5	27.5	N/A
Almar Blue (Counts)
56
345818	350929	301254	258988	269626	320897	260331	281629	233592	242754	217391	281353
271831	260829	325261	237532	254181	295666	313459	238961	252365	243455	253153	306085
244912	296740	342807	316698	257129	268194	268759	277286	247961	238651	248590	246718
305324	249887	291926	302261	307276	334804	319531	134691	369560	318617	385645	278612
276824	261845	303369	309787	243388	306610	283538	168876	243302	325283	254761	40369
352237	253525	315127	397211	272202	260443	276387	352530	254737	285273	251241	41221
310287	290784	308884	334593	243846	365699	322449	80054	289913	344505	314234	42517
332377	251983	291650	256732	366531	327933	303876	335520	245019	229912	343471	38102

## Sheet: Protocol
Protocol description
Protocol name ..................... Almar Blue 530/590 96-well
Protocol number ................... N/A
Name of the plate type ............ Generic 8x12 size plate
Number of repeats ................. 1
Delay between repeats ............. 0 s
Measurement height ................ 3.00 mm
Protocol notes .................... IC50 LC50 T00
Delay duration .................... 0.1 s
Repeated operation ................ Yes
Shaking duration .................. 5.0 s
Shaking speed ..................... Fast
Shaking diameter .................. 0.10 mm
Shaking type ...................... Linear
Repeated operation ................ Yes
Name of the label ................. Almar Blue
Label technology .................. Prompt fluorometry
CW-lamp filter name ............... F530
CW-lamp filter slot ............... A4
Emission filter name .............. F590
Emission filter slot .............. A8
Measurement time .................. 0.1 s
Emission aperture ................. Normal
CW-lamp energy .................... 14449
Second measurement CW-lamp energy . 0
Emission side ..................... Above
CW-Lamp Control ................... Stabilized Energy
Excitation Aperture ............... N/A
Plate map of plate 1
A | M M M M M M M M M M M M
B | M M M M M M M M M M M M
C | M M M M M M M M M M M M
D | M M M M M M M M M M M M
E | M M M M M M M M M M M M
F | M M M M M M M M M M M M
G | M M M M M M M M M M M M
H | M M M M M M M M M M M M
Protocol created by ............... chafr500
Protocol creation date ............ 2010-12-22
Protocol last edited by ........... instr_Admin
Protocol last edited .............. 2015-01-09
Instrument serial number: ......... 4200489
Assay ID: ........................ 6206
Measured on ....................... 2015-04-27 18:45:52

## Sheet: Notes
Notes for the assay run
Run started by: instr_Admin
