# Supplementary material for: Exploiting loss of heterozygosity for allele-selective colorectal cancer chemotherapy
Source: Nat Commun. 2020 Mar 11;11:1308. doi: 10.1038/s41467-020-15111-4 (PMC7066191; doi:10.1038/s41467-020-15111-4)
Supplement: Supplementary file 5 — Source Data [file 41467_2020_15111_MOESM5_ESM.zip › Supplementary_Figure_2/Second_screen_2h/Plate2-High-5.xls]

## Sheet: List ; Plates 1 - 1
Plate	Repeat	Well	Type	Time	Almar Blue (Counts)
1	1	A01	M	1899-12-31 00:00:25	320433
1	1	A02	M	1899-12-31 00:00:25	341345
1	1	A03	M	1899-12-31 00:00:26	223074
1	1	A04	M	1899-12-31 00:00:26	207695
1	1	A05	M	1899-12-31 00:00:26	282530
1	1	A06	M	1899-12-31 00:00:27	214473
1	1	A07	M	1899-12-31 00:00:27	211545
1	1	A08	M	1899-12-31 00:00:28	208325
1	1	A09	M	1899-12-31 00:00:28	216942
1	1	A10	M	1899-12-31 00:00:29	205877
1	1	A11	M	1899-12-31 00:00:29	201953
1	1	A12	M	1899-12-31 00:00:29	199177
1	1	B01	M	1899-12-31 00:00:32	328293
1	1	B02	M	1899-12-31 00:00:33	305511
1	1	B03	M	1899-12-31 00:00:33	292061
1	1	B04	M	1899-12-31 00:00:33	280144
1	1	B05	M	1899-12-31 00:00:34	262849
1	1	B06	M	1899-12-31 00:00:34	284805
1	1	B07	M	1899-12-31 00:00:35	226897
1	1	B08	M	1899-12-31 00:00:35	222180
1	1	B09	M	1899-12-31 00:00:36	213617
1	1	B10	M	1899-12-31 00:00:36	205872
1	1	B11	M	1899-12-31 00:00:36	216358
1	1	B12	M	1899-12-31 00:00:37	195098
1	1	C01	M	1899-12-31 00:00:40	281652
1	1	C02	M	1899-12-31 00:00:40	280233
1	1	C03	M	1899-12-31 00:00:40	305620
1	1	C04	M	1899-12-31 00:00:41	248743
1	1	C05	M	1899-12-31 00:00:41	277025
1	1	C06	M	1899-12-31 00:00:42	236070
1	1	C07	M	1899-12-31 00:00:42	205281
1	1	C08	M	1899-12-31 00:00:43	208826
1	1	C09	M	1899-12-31 00:00:43	223978
1	1	C10	M	1899-12-31 00:00:43	251527
1	1	C11	M	1899-12-31 00:00:44	236594
1	1	C12	M	1899-12-31 00:00:44	225171
1	1	D01	M	1899-12-31 00:00:47	213623
1	1	D02	M	1899-12-31 00:00:47	257050
1	1	D03	M	1899-12-31 00:00:48	259432
1	1	D04	M	1899-12-31 00:00:48	214583
1	1	D05	M	1899-12-31 00:00:49	229771
1	1	D06	M	1899-12-31 00:00:49	328424
1	1	D07	M	1899-12-31 00:00:50	274755
1	1	D08	M	1899-12-31 00:00:50	263646
1	1	D09	M	1899-12-31 00:00:50	206575
1	1	D10	M	1899-12-31 00:00:51	223315
1	1	D11	M	1899-12-31 00:00:51	205709
1	1	D12	M	1899-12-31 00:00:52	200183
1	1	E01	M	1899-12-31 00:00:54	264804
1	1	E02	M	1899-12-31 00:00:55	308653
1	1	E03	M	1899-12-31 00:00:55	257011
1	1	E04	M	1899-12-31 00:00:56	235128
1	1	E05	M	1899-12-31 00:00:56	224465
1	1	E06	M	1899-12-31 00:00:57	259456
1	1	E07	M	1899-12-31 00:00:57	295334
1	1	E08	M	1899-12-31 00:00:57	252617
1	1	E09	M	1899-12-31 00:00:58	264084
1	1	E10	M	1899-12-31 00:00:58	264806
1	1	E11	M	1899-12-31 00:00:59	212473
1	1	E12	M	1899-12-31 00:00:59	59738
1	1	F01	M	1899-12-31 00:01:02	227274
1	1	F02	M	1899-12-31 00:01:02	290845
1	1	F03	M	1899-12-31 00:01:03	308382
1	1	F04	M	1899-12-31 00:01:03	198359
1	1	F05	M	1899-12-31 00:01:04	299834
1	1	F06	M	1899-12-31 00:01:04	324719
1	1	F07	M	1899-12-31 00:01:04	267806
1	1	F08	M	1899-12-31 00:01:05	265260
1	1	F09	M	1899-12-31 00:01:05	273275
1	1	F10	M	1899-12-31 00:01:06	305566
1	1	F11	M	1899-12-31 00:01:06	350077
1	1	F12	M	1899-12-31 00:01:06	53883
1	1	G01	M	1899-12-31 00:01:09	336499
1	1	G02	M	1899-12-31 00:01:10	329567
1	1	G03	M	1899-12-31 00:01:10	304157
1	1	G04	M	1899-12-31 00:01:11	328171
1	1	G05	M	1899-12-31 00:01:11	287347
1	1	G06	M	1899-12-31 00:01:11	278742
1	1	G07	M	1899-12-31 00:01:12	236111
1	1	G08	M	1899-12-31 00:01:12	263203
1	1	G09	M	1899-12-31 00:01:13	274175
1	1	G10	M	1899-12-31 00:01:13	355282
1	1	G11	M	1899-12-31 00:01:13	260347
1	1	G12	M	1899-12-31 00:01:14	46113
1	1	H01	M	1899-12-31 00:01:17	357541
1	1	H02	M	1899-12-31 00:01:17	316510
1	1	H03	M	1899-12-31 00:01:18	364475
1	1	H04	M	1899-12-31 00:01:18	290268
1	1	H05	M	1899-12-31 00:01:18	300976
1	1	H06	M	1899-12-31 00:01:19	299411
1	1	H07	M	1899-12-31 00:01:19	293187
1	1	H08	M	1899-12-31 00:01:20	233923
1	1	H09	M	1899-12-31 00:01:20	281156
1	1	H10	M	1899-12-31 00:01:20	209884
1	1	H11	M	1899-12-31 00:01:21	344233
1	1	H12	M	1899-12-31 00:01:21	55638

## Sheet: Plate
Plate	Repeat	End time	Start temp.	End temp.	BarCode
1	1	18:37:29	27.4	27.5	N/A
Almar Blue (Counts)
45
320433	341345	223074	207695	282530	214473	211545	208325	216942	205877	201953	199177
328293	305511	292061	280144	262849	284805	226897	222180	213617	205872	216358	195098
281652	280233	305620	248743	277025	236070	205281	208826	223978	251527	236594	225171
213623	257050	259432	214583	229771	328424	274755	263646	206575	223315	205709	200183
264804	308653	257011	235128	224465	259456	295334	252617	264084	264806	212473	59738
227274	290845	308382	198359	299834	324719	267806	265260	273275	305566	350077	53883
336499	329567	304157	328171	287347	278742	236111	263203	274175	355282	260347	46113
357541	316510	364475	290268	300976	299411	293187	233923	281156	209884	344233	55638

## Sheet: Protocol
Protocol description
Protocol name ..................... Almar Blue 530/590 96-well
Protocol number ................... N/A
Name of the plate type ............ Generic 8x12 size plate
Number of repeats ................. 1
Delay between repeats ............. 0 s
Measurement height ................ 3.00 mm
Protocol notes .................... IC50 LC50 T00
Delay duration .................... 0.1 s
Repeated operation ................ Yes
Shaking duration .................. 5.0 s
Shaking speed ..................... Fast
Shaking diameter .................. 0.10 mm
Shaking type ...................... Linear
Repeated operation ................ Yes
Name of the label ................. Almar Blue
Label technology .................. Prompt fluorometry
CW-lamp filter name ............... F530
CW-lamp filter slot ............... A4
Emission filter name .............. F590
Emission filter slot .............. A8
Measurement time .................. 0.1 s
Emission aperture ................. Normal
CW-lamp energy .................... 14449
Second measurement CW-lamp energy . 0
Emission side ..................... Above
CW-Lamp Control ................... Stabilized Energy
Excitation Aperture ............... N/A
Plate map of plate 1
A | M M M M M M M M M M M M
B | M M M M M M M M M M M M
C | M M M M M M M M M M M M
D | M M M M M M M M M M M M
E | M M M M M M M M M M M M
F | M M M M M M M M M M M M
G | M M M M M M M M M M M M
H | M M M M M M M M M M M M
Protocol created by ............... chafr500
Protocol creation date ............ 2010-12-22
Protocol last edited by ........... instr_Admin
Protocol last edited .............. 2015-01-09
Instrument serial number: ......... 4200489
Assay ID: ........................ 6202
Measured on ....................... 2015-04-27 18:35:51

## Sheet: Notes
Notes for the assay run
Run started by: instr_Admin
