# Supplementary material for: Exploiting loss of heterozygosity for allele-selective colorectal cancer chemotherapy
Source: Nat Commun. 2020 Mar 11;11:1308. doi: 10.1038/s41467-020-15111-4 (PMC7066191; doi:10.1038/s41467-020-15111-4)
Supplement: Supplementary file 5 — Source Data [file 41467_2020_15111_MOESM5_ESM.zip › Supplementary_Figure_4A/UPP011-01-p-00001_Data Report.xls]

## Sheet: Sheet1
Entrez Gene Symbol	DiscoveRx Gene Symbol	APA	NAPA
AAK1	AAK1	45	75
ABL1	ABL1(E255K)-phosphorylated	0.45	3.6
ABL1	ABL1(F317I)-nonphosphorylated	19	62
ABL1	ABL1(F317I)-phosphorylated	11	29
ABL1	ABL1(F317L)-nonphosphorylated	4.5	25
ABL1	ABL1(F317L)-phosphorylated	7.3	5.7
ABL1	ABL1(H396P)-nonphosphorylated	0	1.5
ABL1	ABL1(H396P)-phosphorylated	0.3	12
ABL1	ABL1(M351T)-phosphorylated	6.1	13
ABL1	ABL1(Q252H)-nonphosphorylated	0	1.8
ABL1	ABL1(Q252H)-phosphorylated	0.6	2.2
ABL1	ABL1(T315I)-nonphosphorylated	100	100
ABL1	ABL1(T315I)-phosphorylated	100	100
ABL1	ABL1(Y253F)-phosphorylated	0.7	5.9
ABL1	ABL1-nonphosphorylated	0.45	13
ABL1	ABL1-phosphorylated	0.4	8.4
ABL2	ABL2	14	43
ACVR1	ACVR1	12	15
ACVR1B	ACVR1B	79	68
ACVR2A	ACVR2A	19	24
ACVR2B	ACVR2B	7	13
ACVRL1	ACVRL1	68	15
CABC1	ADCK3	11	2.5
ADCK4	ADCK4	47	46
AKT1	AKT1	100	89
AKT2	AKT2	86	84
AKT3	AKT3	100	100
ALK	ALK	100	100
ALK	ALK(C1156Y)	100	86
ALK	ALK(L1196M)	100	82
PRKAA1	AMPK-alpha1	80	88
PRKAA2	AMPK-alpha2	95	100
ANKK1	ANKK1	76	98
NUAK1	ARK5	100	100
MAP3K5	ASK1	100	100
MAP3K6	ASK2	100	100
AURKA	AURKA	53	90
AURKB	AURKB	100	100
AURKC	AURKC	74	89
AXL	AXL	38	43
BMP2K	BIKE	2.3	26
BLK	BLK	5.6	6.4
BMPR1A	BMPR1A	73	77
BMPR1B	BMPR1B	2.7	3.8
BMPR2	BMPR2	100	100
BMX	BMX	82	57
BRAF	BRAF	84	59
BRAF	BRAF(V600E)	76	47
PTK6	BRK	59	60
BRSK1	BRSK1	91	83
BRSK2	BRSK2	64	78
BTK	BTK	86	77
BUB1	BUB1	6.5	25
CAMK1	CAMK1	87	88
PNCK	CAMK1B	95	95
CAMK1D	CAMK1D	94	90
CAMK1G	CAMK1G	100	97
CAMK2A	CAMK2A	59	90
CAMK2B	CAMK2B	81	96
CAMK2D	CAMK2D	79	92
CAMK2G	CAMK2G	77	87
CAMK4	CAMK4	100	88
CAMKK1	CAMKK1	92	96
CAMKK2	CAMKK2	82	81
CASK	CASK	99	97
CDK11B	CDC2L1	100	97
CDC2L2	CDC2L2	85	90
CDK13	CDC2L5	100	100
CDK19	CDK11	93	90
CDK2	CDK2	83	95
CDK3	CDK3	86	91
CDK4	CDK4	89	90
CDK4	CDK4-cyclinD1	87	88
CDK4	CDK4-cyclinD3	100	98
CDK5	CDK5	86	91
CDK7	CDK7	49	87
CDK8	CDK8	90	86
CDK9	CDK9	84	86
CDKL1	CDKL1	69	75
CDKL2	CDKL2	42	70
CDKL3	CDKL3	98	94
CDKL5	CDKL5	100	100
CHEK1	CHEK1	100	87
CHEK2	CHEK2	95	91
CIT	CIT	73	60
CLK1	CLK1	25	54
CLK2	CLK2	27	80
CLK3	CLK3	85	94
CLK4	CLK4	27	64
CSF1R	CSF1R	3.9	46
CSF1R	CSF1R-autoinhibited	58	100
CSK	CSK	77	80
CSNK1A1	CSNK1A1	85	84
CSNK1A1L	CSNK1A1L	90	94
CSNK1D	CSNK1D	85	82
CSNK1E	CSNK1E	90	95
CSNK1G1	CSNK1G1	100	100
CSNK1G2	CSNK1G2	84	74
CSNK1G3	CSNK1G3	82	82
CSNK2A1	CSNK2A1	43	62
CSNK2A2	CSNK2A2	29	68
MATK	CTK	99	100
DAPK1	DAPK1	88	69
DAPK2	DAPK2	84	81
DAPK3	DAPK3	88	88
DCLK1	DCAMKL1	74	74
DCLK2	DCAMKL2	86	81
DCLK3	DCAMKL3	100	89
DDR1	DDR1	84	53
DDR2	DDR2	57	50
MAP3K12	DLK	70	79
DMPK	DMPK	100	98
CDC42BPG	DMPK2	96	91
STK17A	DRAK1	83	76
STK17B	DRAK2	98	94
DYRK1A	DYRK1A	7.8	93
DYRK1B	DYRK1B	61	86
DYRK2	DYRK2	63	100
EGFR	EGFR	50	50
EGFR	EGFR(E746-A750del)	14	14
EGFR	EGFR(G719C)	39	44
EGFR	EGFR(G719S)	63	59
EGFR	"EGFR(L747-E749del:A750P)"	22	25
EGFR	"EGFR(L747-S752del:P753S)"	49	54
EGFR	"EGFR(L747-T751del:Sins)"	37	39
EGFR	EGFR(L858R)	32	33
EGFR	"EGFR(L858R:T790M)"	57	54
EGFR	EGFR(L861Q)	58	63
EGFR	EGFR(S752-I759del)	44	50
EGFR	EGFR(T790M)	93	0.4
EIF2AK1	EIF2AK1	100	100
EPHA1	EPHA1	60	65
EPHA2	EPHA2	77	76
EPHA3	EPHA3	100	88
EPHA4	EPHA4	79	71
EPHA5	EPHA5	84	88
EPHA6	EPHA6	73	75
EPHA7	EPHA7	91	94
EPHA8	EPHA8	72	69
EPHB1	EPHB1	88	91
EPHB2	EPHB2	83	85
EPHB3	EPHB3	75	78
EPHB4	EPHB4	78	77
EPHB6	EPHB6	1	1.4
ERBB2	ERBB2	37	54
ERBB3	ERBB3	98	77
ERBB4	ERBB4	66	50
MAPK3	ERK1	96	87
MAPK1	ERK2	86	90
MAPK6	ERK3	100	93
MAPK4	ERK4	94	93
MAPK7	ERK5	94	94
MAPK15	ERK8	86	90
ERN1	ERN1	100	93
PTK2	FAK	86	94
FER	FER	94	84
FES	FES	90	90
FGFR1	FGFR1	65	79
FGFR2	FGFR2	69	89
FGFR3	FGFR3	69	83
FGFR3	FGFR3(G697C)	63	97
FGFR4	FGFR4	96	76
FGR	FGR	25	32
FLT1	FLT1	36	91
FLT3	FLT3	0	6.3
FLT3	FLT3(D835H)	1.8	52
FLT3	FLT3(D835V)	4.9	76
FLT3	FLT3(D835Y)	4.3	75
FLT3	FLT3(ITD)	0.05	33
FLT3	"FLT3(ITD:D835V)"	1.1	85
FLT3	"FLT3(ITD:F691L)"	12	100
FLT3	FLT3(K663Q)	2.2	9.8
FLT3	FLT3(N841I)	0.9	56
FLT3	FLT3(R834Q)	19	100
FLT3	FLT3-autoinhibited	0.5	84
FLT4	FLT4	35	81
FRK	FRK	39	35
FYN	FYN	32	34
GAK	GAK	0.35	0.35
EIF2AK4	"GCN2(Kin.Dom.2:S808G)"	38	83
GRK1	GRK1	83	85
ADRBK1	GRK2	82	70
ADRBK2	GRK3	100	91
GRK4	GRK4	15	66
GRK7	GRK7	99	97
GSK3A	GSK3A	100	90
GSK3B	GSK3B	100	100
GSG2	HASPIN	6.9	40
HCK	HCK	19	25
HIPK1	HIPK1	12	52
HIPK2	HIPK2	22	72
HIPK3	HIPK3	42	93
HIPK4	HIPK4	10	66
MAP4K1	HPK1	95	97
HUNK	HUNK	100	100
ICK	ICK	100	92
IGF1R	IGF1R	100	93
CHUK	IKK-alpha	49	48
IKBKB	IKK-beta	36	49
IKBKE	IKK-epsilon	91	80
INSR	INSR	97	0.7
INSRR	INSRR	97	92
IRAK1	IRAK1	98	93
IRAK3	IRAK3	46	83
IRAK4	IRAK4	90	89
ITK	ITK	89	96
JAK1	JAK1(JH1domain-catalytic)	100	100
JAK1	JAK1(JH2domain-pseudokinase)	0.65	7.8
JAK2	JAK2(JH1domain-catalytic)	94	97
JAK3	JAK3(JH1domain-catalytic)	19	87
MAPK8	JNK1	0.65	0.2
MAPK9	JNK2	18	9.7
MAPK10	JNK3	0.85	0.4
KIT	KIT	0	5.6
KIT	KIT(A829P)	25	67
KIT	KIT(D816H)	36	52
KIT	KIT(D816V)	13	12
KIT	KIT(L576P)	0.2	2.5
KIT	KIT(V559D)	0	1.4
KIT	"KIT(V559D:T670I)"	2.1	66
KIT	"KIT(V559D:V654A)"	6.7	64
KIT	KIT-autoinhibited	2.4	72
LATS1	LATS1	94	84
LATS2	LATS2	94	77
LCK	LCK	5.3	7.2
LIMK1	LIMK1	81	73
LIMK2	LIMK2	96	89
STK11	LKB1	95	99
STK10	LOK	88	98
LRRK2	LRRK2	100	100
LRRK2	LRRK2(G2019S)	100	100
LTK	LTK	86	97
LYN	LYN	55	63
MAP3K13	LZK	100	100
MAK	MAK	100	87
MAP3K1	MAP3K1	100	100
MAP3K15	MAP3K15	100	100
MAP3K2	MAP3K2	100	99
MAP3K3	MAP3K3	100	89
MAP3K4	MAP3K4	97	100
MAP4K2	MAP4K2	100	100
MAP4K3	MAP4K3	78	94
MAP4K4	MAP4K4	82	89
MAP4K5	MAP4K5	91	95
MAPKAPK2	MAPKAPK2	100	100
MAPKAPK5	MAPKAPK5	100	100
MARK1	MARK1	95	90
MARK2	MARK2	87	90
MARK3	MARK3	100	92
MARK4	MARK4	97	91
MAST1	MAST1	46	82
MAP2K1	MEK1	98	100
MAP2K2	MEK2	67	86
MAP2K3	MEK3	74	87
MAP2K4	MEK4	84	85
MAP2K5	MEK5	0.7	0.5
MAP2K6	MEK6	100	97
MELK	MELK	41	61
MERTK	MERTK	65	88
MET	MET	88	79
MET	MET(M1250T)	90	85
MET	MET(Y1235D)	84	75
MINK1	MINK	24	62
MAP2K7	MKK7	100	86
MKNK1	MKNK1	37	71
MKNK2	MKNK2	26	99
MYLK3	MLCK	99	100
MAP3K9	MLK1	8.5	73
MAP3K10	MLK2	96	83
MAP3K11	MLK3	22	63
CDC42BPA	MRCKA	94	97
CDC42BPB	MRCKB	77	90
STK4	MST1	91	73
MST1R	MST1R	100	97
STK3	MST2	99	57
STK24	MST3	85	76
MST4	MST4	100	100
MTOR	MTOR	47	4.6
MUSK	MUSK	86	84
MYLK	MYLK	66	60
MYLK2	MYLK2	81	97
MYLK4	MYLK4	1.4	19
MYO3A	MYO3A	99	94
MYO3B	MYO3B	100	95
STK38	NDR1	68	89
STK38L	NDR2	96	91
NEK1	NEK1	100	100
NEK10	NEK10	37	69
NEK11	NEK11	95	88
NEK2	NEK2	88	89
NEK3	NEK3	84	89
NEK4	NEK4	100	73
NEK5	NEK5	99	93
NEK6	NEK6	85	90
NEK7	NEK7	65	80
NEK9	NEK9	99	92
MAP3K14	NIK	86	86
MGC42105	NIM1	100	100
NLK	NLK	13	15
OXSR1	OSR1	100	100
MAPK14	p38-alpha	94	91
MAPK11	p38-beta	79	83
MAPK13	p38-delta	100	88
MAPK12	p38-gamma	82	82
PAK1	PAK1	93	94
PAK2	PAK2	83	82
PAK3	PAK3	82	82
PAK4	PAK4	91	84
PAK6	PAK6	100	93
PAK7	PAK7	97	90
CDK16	PCTK1	100	100
CDK17	PCTK2	82	76
CDK18	PCTK3	63	70
PDGFRA	PDGFRA	3.4	69
PDGFRB	PDGFRB	0	8.9
PDPK1	PDPK1	94	82
CDPK1	PFCDPK1(P.falciparum)	0.5	0.45
MAL13P1.279	PFPK5(P.falciparum)	94	100
CDK15	PFTAIRE2	86	79
CDK14	PFTK1	79	79
PHKG1	PHKG1	81	98
PHKG2	PHKG2	80	78
PIK3C2B	PIK3C2B	83	86
PIK3C2G	PIK3C2G	15	23
PIK3CA	PIK3CA	55	13
PIK3CA	PIK3CA(C420R)	55	17
PIK3CA	PIK3CA(E542K)	50	12
PIK3CA	PIK3CA(E545A)	40	18
PIK3CA	PIK3CA(E545K)	31	13
PIK3CA	PIK3CA(H1047L)	15	7.8
PIK3CA	PIK3CA(H1047Y)	47	16
PIK3CA	PIK3CA(I800L)	11	5.7
PIK3CA	PIK3CA(M1043I)	81	22
PIK3CA	PIK3CA(Q546K)	61	12
PIK3CB	PIK3CB	65	64
PIK3CD	PIK3CD	24	8.1
PIK3CG	PIK3CG	3.6	0.35
PI4KB	PIK4CB	2	6.8
PIKFYVE	PIKFYVE	1	0.2
PIM1	PIM1	83	88
PIM2	PIM2	94	88
PIM3	PIM3	84	75
PIP5K1A	PIP5K1A	52	87
PIP5K1C	PIP5K1C	0	4.9
PIP4K2B	PIP5K2B	20	72
PIP4K2C	PIP5K2C	16	23
PRKACA	PKAC-alpha	100	97
PRKACB	PKAC-beta	100	97
PKMYT1	PKMYT1	74	78
PKN1	PKN1	96	85
PKN2	PKN2	90	88
pknB	PKNB(M.tuberculosis)	76	13
PLK1	PLK1	100	100
PLK2	PLK2	100	100
PLK3	PLK3	100	97
PLK4	PLK4	74	92
PRKCD	PRKCD	100	83
PRKCE	PRKCE	77	82
PRKCH	PRKCH	100	95
PRKCI	PRKCI	83	81
PRKCQ	PRKCQ	81	83
PRKD1	PRKD1	100	100
PRKD2	PRKD2	100	100
PRKD3	PRKD3	100	88
PRKG1	PRKG1	94	94
PRKG2	PRKG2	95	93
EIF2AK2	PRKR	95	94
PRKX	PRKX	100	95
PRPF4B	PRP4	84	100
PTK2B	PYK2	89	94
KIAA0999	QSK	100	100
RAF1	RAF1	82	91
RET	RET	24	73
RET	RET(M918T)	21	76
RET	RET(V804L)	67	87
RET	RET(V804M)	44	82
RIOK1	RIOK1	14	29
RIOK2	RIOK2	49	42
RIOK3	RIOK3	21	61
RIPK1	RIPK1	87	82
RIPK2	RIPK2	20	33
RIPK4	RIPK4	98	92
DSTYK	RIPK5	65	40
ROCK1	ROCK1	97	90
ROCK2	ROCK2	63	57
ROS1	ROS1	66	77
RPS6KA4	RPS6KA4(Kin.Dom.1-N-terminal)	89	100
RPS6KA4	RPS6KA4(Kin.Dom.2-C-terminal)	100	100
RPS6KA5	RPS6KA5(Kin.Dom.1-N-terminal)	96	100
RPS6KA5	RPS6KA5(Kin.Dom.2-C-terminal)	91	85
RPS6KA1	RSK1(Kin.Dom.1-N-terminal)	56	91
RPS6KA1	RSK1(Kin.Dom.2-C-terminal)	82	64
RPS6KA3	RSK2(Kin.Dom.1-N-terminal)	39	67
RPS6KA3	RSK2(Kin.Dom.2-C-terminal)	94	92
RPS6KA2	RSK3(Kin.Dom.1-N-terminal)	64	81
RPS6KA2	RSK3(Kin.Dom.2-C-terminal)	80	77
RPS6KA6	RSK4(Kin.Dom.1-N-terminal)	58	91
RPS6KA6	RSK4(Kin.Dom.2-C-terminal)	69	64
RPS6KB1	S6K1	91	96
SBK1	SBK1	100	100
SGK1	SGK	100	95
SgK110	SgK110	100	100
SGK2	SGK2	100	98
SGK3	SGK3	100	95
SIK1	SIK	46	52
SIK2	SIK2	25	33
SLK	SLK	96	88
NUAK2	SNARK	95	98
SNRK	SNRK	100	88
SRC	SRC	16	22
SRMS	SRMS	61	64
SRPK1	SRPK1	30	55
SRPK2	SRPK2	100	100
SRPK3	SRPK3	48	67
STK16	STK16	85	86
STK33	STK33	100	99
STK35	STK35	74	88
STK36	STK36	85	84
STK39	STK39	100	100
SYK	SYK	69	73
MAP3K7	TAK1	55	78
TAOK1	TAOK1	100	100
TAOK2	TAOK2	92	100
TAOK3	TAOK3	100	100
TBK1	TBK1	56	67
TEC	TEC	100	98
TESK1	TESK1	68	70
TGFBR1	TGFBR1	56	48
TGFBR2	TGFBR2	75	31
TIE1	TIE1	100	96
TEK	TIE2	100	99
TLK1	TLK1	90	74
TLK2	TLK2	97	99
TNIK	TNIK	39	65
TNK1	TNK1	46	60
TNK2	TNK2	69	70
TNNI3K	TNNI3K	68	31
NTRK1	TRKA	4.5	19
NTRK2	TRKB	6.8	54
NTRK3	TRKC	11	61
TRPM6	TRPM6	100	100
TSSK1B	TSSK1B	100	81
TSSK3	TSSK3	88	87
TTK	TTK	49	57
TXK	TXK	12	9.2
TYK2	TYK2(JH1domain-catalytic)	97	89
TYK2	TYK2(JH2domain-pseudokinase)	0	0.05
TYRO3	TYRO3	95	100
ULK1	ULK1	100	100
ULK2	ULK2	100	100
ULK3	ULK3	100	100
KDR	VEGFR2	7.1	93
PIK3C3	VPS34	14	11
VRK2	VRK2	79	77
WEE1	WEE1	89	95
WEE2	WEE2	97	95
WNK1	WNK1	100	100
WNK2	WNK2	94	92
WNK3	WNK3	100	100
WNK4	WNK4	96	84
STK32A	YANK1	100	100
STK32B	YANK2	100	100
STK32C	YANK3	73	77
YES1	YES	60	62
STK25	YSK1	100	100
MAP3K19	YSK4	24	43
ZAK	ZAK	22	62
ZAP70	ZAP70	100	91
